# Supplementary material for: Prenatal Tobacco and Alcohol Exposure and Cortical Change Among Youths
Source: JAMA Netw Open. 2025 Jun 20;8(6):e2516729. doi: 10.1001/jamanetworkopen.2025.16729 (PMC12181798; doi:10.1001/jamanetworkopen.2025.16729)
Supplement: Supplement 2. — eTable 1. Thickness~Age(SM) eTable 2. Thickness~PAE(SM) eTable 3. Thickness~PTE(SM) eTable 4. Thickness~PAExAge(SM) eTable 5. Thickness~PTExAge(SM) eTable 6. Thickness~PAExPTE(SM) eTable 7. Thickness~PAExPTExAge(SM) eTable 8. Thickness~Age(ICV) eTable 9. Thickness~PAE(ICV) eTable 10. Thickness~PTE(ICV) eTable 11. Thickness~PAExAge(ICV) eTable 12. Thickness~PTExAge(ICV) eTable 13. Thickness~PAExPTE(ICV) eTable 14. Thickness~PAExPTExAge(ICV) eTable 15. Thickness~Age(WBV) eTable 16. Thickness~PAE(WBV) eTable 17. Thickness~PTE(WBV) eTable 18. Thickness~PAExAge(WBV) eTable 19. Thickness~PTExAge(WBV) eTable 20. Thickness~PAExPTE(WBV) eTable 21. Thickness~PAExPTExAge(WBV) eTable 22. Area~Age(SM) eTable 23. Area~PAE(SM) eTable 24. Area~PTE(SM) eTable 25. Area~PAExAge(SM) eTable 26. Area~PTExAge(SM) eTable 27. Area~PAExPTE(SM) eTable 28. Area~PAExPTExAge(SM) eTable 29. Area~Age(ICV) eTable 30. Area~PAE(ICV) eTable 31. Area~PTE(ICV) eTable 32. Area~PAExAge(ICV) eTable 33. Area~PTExAge(ICV) eTable 34. Area~PAExPTE(ICV) eTable 35. Area~PAExPTExAge(ICV) eTable 36. Area~Age(WBV) eTable 37. Area~PAE(WBV) eTable 38. Area~PTE(WBV) eTable 39. Area~PAExAge(WBV) eTable 40. Area~PTExAge(WBV) eTable 41. Area~PAExPTE(WBV) eTable 42. Area~PAExPTExAge(WBV) eTable 43. Thickness~Age(WBV) eTable 44. Thickness~PAE(WBV) eTable 45. Thickness~PTE(WBV) eTable 46. Thickness~PAExAge(WBV) eTable 47. Thickness~PTExAge(WBV) eTable 48. Thickness~PAExPTE(WBV) eTable 49. Thickness~PAExPTExAge(WBV) eTable 50. Thickness~Age(WBV) eTable 51. Thickness~PTE(WBV) eTable 52. Thickness~PTExAge(WBV) eTable 53. BISBAS~APC eTable 54. BISBAS~PTExAPC eTable 55. CBCL~APC eTable 56. CBCL~PTExAPC eTable 57. SDSC~APC eTable 58. SDSC~PTExAPC eTable 59. UPPS~APC eTable 60. UPPS~PTExAPC [file jamanetwopen-e2516729-s002.xlsx]

## Sheet: Table of Contents
Marshall AT, Adise S, Kan EC, Sowell ER. Cortical change among youths and prenatal tobacco and alcohol exposure. JAMA Netw Open. 2025;8(6):e2516729. doi:10.1001/jamanetworkopen.2025.16729
Table of Contents
Table ID (as referenced in the main text)	Table/Sheet Name (in current Excel file)	Brief Description (PAE = Prenatal alcohol exposure, PTE = prenatal tobacco exposure, APC = annual percentage change)
eTable1	e1 Thickness~Age(SM)	Main effects of age on cortical thickness in models controlling for a summary metric (SM) (i.e., mean cortical thickness)
eTable2	e2 Thickness~PAE(SM)	Main effects of PAE on cortical thickness in models controlling for a summary metric (SM) (i.e., mean cortical thickness)
eTable3	e3 Thickness~PTE(SM)	Main effects of PTE on cortical thickness in models controlling for a summary metric (SM) (i.e., mean cortical thickness)
eTable4	e4 Thickness~PAExAge(SM)	PAE*Age interactions on cortical thickness in models controlling for a summary metric (SM) (i.e., mean cortical thickness)
eTable5	e5 Thickness~PTExAge(SM)	PTE*Age interactions on cortical thickness in models controlling for a summary metric (SM) (i.e., mean cortical thickness)
eTable6	e6 Thickness~PAExPTE(SM)	PAE*PTE interactions on cortical thickness in models controlling for a summary metric (SM) (i.e., mean cortical thickness)
eTable7	e7 Thickness~PAExPTExAge(SM)	PAE*PTE*Age interactions on cortical thickness in models controlling for a summary metric (SM) (i.e., mean cortical thickness)
eTable8	e8 Thickness~Age(ICV)	Main effects of age on cortical thickness in models controlling for intracranial volume (ICV)
eTable9	e9 Thickness~PAE(ICV)	Main effects of PAE on cortical thickness in models controlling for intracranial volume (ICV)
eTable10	e10 Thickness~PTE(ICV)	Main effects of PTE on cortical thickness in models controlling for intracranial volume (ICV)
eTable11	e11 Thickness~PAExAge(ICV)	PAE*Age interactions on cortical thickness in models controlling for intracranial volume (ICV)
eTable12	e12 Thickness~PTExAge(ICV)	PTE*Age interactions on cortical thickness in models controlling for intracranial volume (ICV)
eTable13	e13 Thickness~PAExPTE(ICV)	PAE*PTE interactions on cortical thickness in models controlling for intracranial volume (ICV)
eTable14	e14 Thickness~PAExPTExAge(ICV)	PAE*PTE*Age interactions on cortical thickness in models controlling for intracranial volume (ICV)
eTable15	e15 Thickness~Age(WBV)	Main effects of age on cortical thickness in models controlling for whole brain volume (WBV) (Omnibus Analyses)
eTable16	e16 Thickness~PAE(WBV)	Main effects of PAE on cortical thickness in models controlling for whole brain volume (WBV) (Omnibus Analyses)
eTable17	e17 Thickness~PTE(WBV)	Main effects of PTE on cortical thickness in models controlling for whole brain volume (WBV) (Omnibus Analyses)
eTable18	e18 Thickness~PAExAge(WBV)	PAE*Age interactions on cortical thickness in models controlling for whole brain volume (WBV) (Omnibus Analyses)
eTable19	e19 Thickness~PTExAge(WBV)	PTE*Age interactions on cortical thickness in models controlling for whole brain volume (WBV) (Omnibus Analyses)
eTable20	e20 Thickness~PAExPTE(WBV)	PAE*PTE interactions on cortical thickness in models controlling for whole brain volume (WBV) (Omnibus Analyses)
eTable21	e21 Thickness~PAExPTExAge(WBV)	PAE*PTE*Age interactions on cortical thickness in models controlling whole brain volume (WBV) (Omnibus Analyses)
eTable22	e22 Area~Age(SM)	Main effects of age on cortical surface area in models controlling for a summary metric (SM) (i.e., total surface area)
eTable23	e23 Area~PAE(SM)	Main effects of PAE on cortical surface area in models controlling for a summary metric (SM) (i.e., total surface area)
eTable24	e24 Area~PTE(SM)	Main effects of PTE on cortical surface area in models controlling for a summary metric (SM) (i.e., total surface area)
eTable25	e25 Area~PAExAge(SM)	PAE*Age interactions on cortical surface area in models controlling for a summary metric (SM) (i.e., total surface area)
eTable26	e26 Area~PTExAge(SM)	PTE*Age interactions on cortical surface area in models controlling for a summary metric (SM) (i.e., total surface area)
eTable27	e27 Area~PAExPTE(SM)	PAE*PTE interactions on cortical surface area in models controlling for a summary metric (SM) (i.e., total surface area)
eTable28	e28 Area~PAExPTExAge(SM)	PAE*PTE*Age interactions on cortical surface area in models controlling for a summary metric (SM) (i.e., total surface area)
eTable29	e29 Area~Age(ICV)	Main effects of age on cortical surface area in models controlling for intracranial volume (ICV)
eTable30	e30 Area~PAE(ICV)	Main effects of PAE on cortical surface area in models controlling for intracranial volume (ICV)
eTable31	e31 Area~PTE(ICV)	Main effects of PTE on cortical surface area in models controlling for intracranial volume (ICV)
eTable32	e32 Area~PAExAge(ICV)	PAE*Age interactions on cortical surface area in models controlling for intracranial volume (ICV)
eTable33	e33 Area~PTExAge(ICV)	PTE*Age interactions on cortical surface area in models controlling for intracranial volume (ICV)
eTable34	e34 Area~PAExPTE(ICV)	PAE*PTE interactions on cortical surface area in models controlling for intracranial volume (ICV)
eTable35	e35 Area~PAExPTExAge(ICV)	PAE*PTE*Age interactions on cortical surface area in models controlling for intracranial volume (ICV)
eTable36	e36 Area~Age(WBV)	Main effects of age on cortical surface area in models controlling for whole brain volume (WBV)
eTable37	e37 Area~PAE(WBV)	Main effects of PAE on cortical surface area in models controlling for whole brain volume (WBV)
eTable38	e38 Area~PTE(WBV)	Main effects of PTE on cortical surface area in models controlling for whole brain volume (WBV)
eTable39	e39 Area~PAExAge(WBV)	PAE*Age interactions on cortical surface area in models controlling for whole brain volume (WBV)
eTable40	e40 Area~PTExAge(WBV)	PTE*Age interactions on cortical surface area in models controlling for whole brain volume (WBV)
eTable41	e41 Area~PAExPTE(WBV)	PAE*PTE interactions on cortical surface area in models controlling for whole brain volume (WBV)
eTable42	e42 Area~PAExPTExAge(WBV)	PAE*PTE*Age interactions on cortical surface area in models controlling for whole brain volume (WBV)
eTable43	e43 Thickness~Age(WBV)	Main effects of age on cortical thickness in models controlling for whole brain volume (WBV) (Post Hoc Analyses: Knowing-of-Pregnancy PTE)
eTable44	e44 Thickness~PAE(WBV)	Main effects of PAE on cortical thickness in models controlling for whole brain volume (WBV) (Post Hoc Analyses: Knowing-of-Pregnancy PTE)
eTable45	e45 Thickness~PTE(WBV)	Main effects of PTE on cortical thickness in models controlling for whole brain volume (WBV) (Post Hoc Analyses: Knowing-of-Pregnancy PTE)
eTable46	e46 Thickness~PAExAge(WBV)	PAE*Age interactions on cortical thickness in models controlling for whole brain volume (WBV) (Post Hoc Analyses: Knowing-of-Pregnancy PTE)
eTable47	e47 Thickness~PTExAge(WBV)	PTE*Age interactions on cortical thickness in models controlling for whole brain volume (WBV) (Post Hoc Analyses: Knowing-of-Pregnancy PTE)
eTable48	e48 Thickness~PAExPTE(WBV)	PAE*PTE interactions on cortical thickness in models controlling for whole brain volume (WBV) (Post Hoc Analyses: Knowing-of-Pregnancy PTE)
eTable49	e49 Thickness~PAExPTExAge(WBV)	PAE*PTE*Age interactions on cortical thickness in models controlling whole brain volume (WBV) (Post Hoc Analyses: Knowing-of-Pregnancy PTE)
eTable50	e50 Thickness~Age(WBV)	Main effects of age on cortical thickness in models controlling for whole brain volume (WBV) (Post Hoc Analyses: No-PAE PTE)
eTable51	e51 Thickness~PTE(WBV)	Main effects of PTE on cortical thickness in models controlling for whole brain volume (WBV) (Post Hoc Analyses: No-PAE PTE)
eTable52	e52 Thickness~PTExAge(WBV)	PTE*Age interactions on cortical thickness in models controlling for whole brain volume (WBV) (Post Hoc Analyses: No-PAE PTE)
eTable53	e53 BISBAS~APC	Main effects of APC on outcomes from the Behavioral Inhibition and Behavioral Activation Scale (BIS-BAS)
eTable54	e54 BISBAS~PTExAPC	PTE*APC interactions on outcomes from the Behavioral Inhibition and Behavioral Activation Scale (BIS-BAS)
eTable55	e55 CBCL~APC	Main effects of APC on outcomes from the Child Behavior Checklist (CBCL)
eTable56	e56 CBCL~PTExAPC	PTE*APC interactions on outcomes from the Child Behavior Checklist (CBCL)
eTable57	e57 SDSC~APC	Main effects of APC on outcomes from the Sleep Disturbances Scale for Children (SDSC)
eTable58	e58 SDSC~PTExAPC	PTE*APC interactions on outcomes from the Sleep Disturbances Scale for Children (SDSC)
eTable59	e59 UPPS~APC	Main effects of APC on outcomes from the Urgency, Perseverance, Premeditation, and Sensation Seeking Scale (UPPS)
eTable60	e60 UPPS~PTExAPC	PTE*APC interactions on outcomes from the Urgency, Perseverance, Premeditation, and Sensation Seeking Scale (UPPS)

## Sheet: e1 Thickness~Age(SM)
Region	Hemisphere	TValue	PValue	Estimate	DF	NumberObservations	NumberParticipants	PartialR2	PartialR	Rank	TotalTests	FDRValue	QCriterion	QSignificance	PartialRVar	PartialRVar_LowerCI	PartialRVar_UpperCI
Precentral	Left	31.3611	1.93325e-206	0.00139752	10487	10504	5252	0.085743	0.292819	1	68	0.05	0.000735294	TRUE	7.9705e-05	0.283891	0.301747
Precentral	Right	28.27	2.02501e-169	0.00128186	10335	10352	5176	0.0717783	0.267915	2	68	0.05	0.00147059	TRUE	8.33668e-05	0.258784	0.277045
Precuneus	Left	-20.4156	6.49735e-91	-0.000756127	10693	10710	5355	0.037516	-0.19369	3	68	0.05	0.00220588	TRUE	8.66338e-05	-0.202998	-0.184383
Precuneus	Right	-19.663	1.36429e-84	-0.000739273	10733	10750	5375	0.0347705	-0.186468	4	68	0.05	0.00294118	TRUE	8.68041e-05	-0.195785	-0.177152
Lingual	Right	-18.9849	4.43602e-79	-0.000911793	10753	10770	5385	0.0324316	-0.180088	5	68	0.05	0.00367647	TRUE	8.7063e-05	-0.189419	-0.170757
IsthmusCing	Right	-18.5199	2.13535e-75	-0.00107762	10707	10724	5362	0.0310395	-0.17618	6	68	0.05	0.00441176	TRUE	8.76888e-05	-0.185545	-0.166816
MedOrbFrontal	Right	-17.1741	3.08805e-65	-0.00127779	10717	10734	5367	0.0267844	-0.163659	7	68	0.05	0.00514706	TRUE	8.83781e-05	-0.17306	-0.154259
IsthmusCing	Left	-17.1732	3.14676e-65	-0.00099676	10697	10714	5357	0.0268304	-0.1638	8	68	0.05	0.00588235	TRUE	8.8535e-05	-0.173209	-0.154391
Cuneus	Right	-17.1038	9.94149e-65	-0.000884948	10753	10770	5385	0.026485	-0.162742	9	68	0.05	0.00661765	TRUE	8.81365e-05	-0.17213	-0.153354
PostCing	Left	-16.7715	2.46382e-62	-0.000878775	10689	10706	5353	0.0256404	-0.160126	10	68	0.05	0.00735294	TRUE	8.88181e-05	-0.169551	-0.150702
Cuneus	Left	-16.6911	9.05664e-62	-0.000883933	10773	10790	5395	0.0252083	-0.158771	11	68	0.05	0.00808824	TRUE	8.82037e-05	-0.168163	-0.14938
Lingual	Left	-16.2827	6.62494e-59	-0.00078119	10747	10764	5382	0.0240758	-0.155164	12	68	0.05	0.00882353	TRUE	8.86227e-05	-0.164578	-0.14575
PostCing	Right	-15.4907	1.53094e-53	-0.00078788	10669	10686	5343	0.0219969	-0.148313	13	68	0.05	0.00955882	TRUE	8.96513e-05	-0.157782	-0.138845
CaudMidFrontal	Left	15.182	1.61126e-51	0.000814411	10635	10652	5326	0.0212133	0.145648	14	68	0.05	0.0102941	TRUE	9.00821e-05	0.136157	0.155139
CaudAntCing	Right	-13.8625	2.54736e-43	-0.00101346	10619	10636	5318	0.0177749	-0.133323	15	68	0.05	0.0110294	TRUE	9.08528e-05	-0.142854	-0.123791
MedOrbFrontal	Left	-13.4966	3.55264e-41	-0.00110081	10701	10718	5359	0.0167377	-0.129374	16	68	0.05	0.0117647	TRUE	9.03471e-05	-0.138879	-0.119869
ParsOrbitalis	Right	-13.4642	5.46427e-41	-0.00102173	10723	10740	5370	0.0166251	-0.128938	17	68	0.05	0.0125	TRUE	9.01824e-05	-0.138435	-0.119442
RostAntCing	Right	-12.572	5.39601e-36	-0.0013472	10733	10750	5375	0.0145124	-0.120467	18	68	0.05	0.0132353	TRUE	9.0486e-05	-0.12998	-0.110955
RostMidFrontal	Right	-10.9595	8.41613e-28	-0.000563024	10673	10690	5345	0.0111284	-0.105491	19	68	0.05	0.0139706	TRUE	9.16206e-05	-0.115063	-0.0959194
FrontalPole	Left	-10.9136	1.38872e-27	-0.00145403	10647	10664	5332	0.0110632	-0.105182	20	68	0.05	0.0147059	TRUE	9.18565e-05	-0.114766	-0.0955974
CaudMidFrontal	Right	10.8935	1.72934e-27	0.000632597	10619	10636	5318	0.0110516	0.105127	21	68	0.05	0.0154412	TRUE	9.21008e-05	0.0955299	0.114724
LatOrbFrontal	Left	-10.7066	1.29298e-26	-0.000697019	10703	10720	5360	0.0105966	-0.10294	22	68	0.05	0.0161765	TRUE	9.14621e-05	-0.112503	-0.0933763
SuperTemporal	Right	10.6248	3.08408e-26	0.000542506	10731	10748	5374	0.0104102	0.10203	23	68	0.05	0.0169118	TRUE	9.12579e-05	0.0924773	0.111583
SuperTemporal	Left	10.3894	3.64844e-25	0.0005357	10711	10728	5364	0.00997691	0.0998845	24	68	0.05	0.0176471	TRUE	9.15083e-05	0.0903185	0.10945
ParsOrbitalis	Left	-10.125	5.4924e-24	-0.000803043	10673	10690	5345	0.00951374	-0.0975384	25	68	0.05	0.0183824	TRUE	9.19201e-05	-0.107126	-0.0879509
Entorhinal	Right	9.76142	2.04488e-22	0.00177549	10683	10700	5350	0.0088405	0.0940239	26	68	0.05	0.0191176	TRUE	9.19589e-05	0.0844344	0.103613
Entorhinal	Left	9.75033	2.28009e-22	0.00160525	10661	10678	5339	0.00883862	0.094014	27	68	0.05	0.0198529	TRUE	9.2149e-05	0.0844145	0.103613
TemporalPole	Right	9.7315	2.74613e-22	0.00167419	10543	10560	5280	0.0089025	0.0943531	28	68	0.05	0.0205882	TRUE	9.31684e-05	0.0847007	0.104005
CaudAntCing	Left	-9.56179	1.41038e-21	-0.000815312	10741	10758	5379	0.00844019	-0.0918705	29	68	0.05	0.0213235	TRUE	9.15362e-05	-0.101438	-0.0823031
FrontalPole	Right	-9.27763	2.06735e-20	-0.00121872	10679	10696	5348	0.00799572	-0.0894188	30	68	0.05	0.0220588	TRUE	9.21502e-05	-0.0990183	-0.0798193
InfParietal	Left	-9.21728	3.62139e-20	-0.000410993	10641	10658	5329	0.00792081	-0.088999	31	68	0.05	0.0227941	TRUE	9.24933e-05	-0.0986163	-0.0793816
BanksSTS	Right	-9.0073	2.46696e-19	-0.000515702	10797	10814	5407	0.00745821	-0.0863609	32	68	0.05	0.0235294	TRUE	9.12419e-05	-0.095913	-0.0768089
LatOrbFrontal	Right	-8.94922	4.16874e-19	-0.000665179	10739	10756	5378	0.00740253	-0.0860379	33	68	0.05	0.0242647	TRUE	9.1745e-05	-0.0956163	-0.0764596
BanksSTS	Left	-8.86331	8.99404e-19	-0.000512568	10737	10754	5377	0.00726345	-0.0852259	34	68	0.05	0.025	TRUE	9.17878e-05	-0.0948065	-0.0756453
RostAntCing	Left	-8.46455	2.90559e-17	-0.000927009	10747	10764	5382	0.0066227	-0.08138	35	68	0.05	0.0257353	TRUE	9.18208e-05	-0.0909623	-0.0717976
ParsTriangularis	Right	-7.52237	5.81089e-14	-0.000466397	10693	10710	5355	0.00526403	-0.0725536	36	68	0.05	0.0264706	TRUE	9.25371e-05	-0.0821732	-0.062934
TemporalPole	Left	6.88734	6.00685e-12	0.00118207	10599	10616	5308	0.00445552	0.0667497	37	68	0.05	0.0272059	TRUE	9.35097e-05	0.0570796	0.0764197
InfParietal	Right	-6.61232	3.96509e-11	-0.000286796	10617	10634	5317	0.0041013	-0.0640414	38	68	0.05	0.0279412	TRUE	9.34176e-05	-0.0737067	-0.0543761
Insula	Left	-6.30795	2.93888e-10	-0.000600124	10735	10752	5376	0.0036929	-0.0607692	39	68	0.05	0.0286765	TRUE	9.24665e-05	-0.0703852	-0.0511533
Insula	Right	-5.78345	7.52276e-09	-0.000573186	10729	10746	5373	0.00310787	-0.0557483	40	68	0.05	0.0294118	TRUE	9.26269e-05	-0.0653726	-0.046124
ParsTriangularis	Left	-5.7202	1.09263e-08	-0.000347866	10667	10684	5342	0.00305809	-0.0553	41	68	0.05	0.0301471	TRUE	9.31746e-05	-0.0649527	-0.0456473
MidTemporal	Left	5.5761	2.5202e-08	0.000312928	10567	10584	5292	0.00293382	0.0541647	42	68	0.05	0.0308824	TRUE	9.40798e-05	0.0444652	0.0638642
Pericalcarine	Left	-5.47486	4.47672e-08	-0.000365226	10785	10802	5401	0.00277153	-0.0526454	43	68	0.05	0.0316176	TRUE	9.22081e-05	-0.0622479	-0.0430429
Postcentral	Right	-5.0395	4.74488e-07	-0.000266663	10559	10576	5288	0.00239943	-0.048984	44	68	0.05	0.0323529	TRUE	9.4252e-05	-0.0586923	-0.0392756
MidTemporal	Right	5.00125	5.78789e-07	0.000270905	10535	10552	5276	0.0023686	0.0486683	45	68	0.05	0.0330882	TRUE	9.44726e-05	0.0389486	0.058388
Pericalcarine	Right	-4.95801	7.23055e-07	-0.000347065	10769	10786	5393	0.00227745	-0.0477226	46	68	0.05	0.0338235	TRUE	9.24367e-05	-0.057337	-0.0381082
RostMidFrontal	Left	-4.91463	9.02731e-07	-0.000238342	10665	10682	5341	0.00225964	-0.0475356	47	68	0.05	0.0345588	TRUE	9.33414e-05	-0.057197	-0.0378743
SuperParietal	Left	-4.53555	5.80779e-06	-0.000205569	10693	10710	5355	0.00192011	-0.0438191	48	68	0.05	0.0352941	TRUE	9.31603e-05	-0.053471	-0.0341671
Parahippocampal	Left	-4.50251	6.78612e-06	-0.000391747	10771	10788	5394	0.00187861	-0.0433429	49	68	0.05	0.0360294	TRUE	9.24934e-05	-0.0529603	-0.0337256
ParsOpercularis	Left	4.2433	2.22118e-05	0.00023284	10663	10680	5340	0.00168576	0.041058	50	68	0.05	0.0367647	TRUE	9.34663e-05	0.0313902	0.0507258
SuperParietal	Right	-4.02289	5.78841e-05	-0.000179595	10667	10684	5342	0.00151487	-0.0389214	51	68	0.05	0.0375	TRUE	9.34633e-05	-0.048589	-0.0292537
Paracentral	Left	-3.65157	0.000261887	-0.000198871	10705	10722	5361	0.00124403	-0.0352708	52	68	0.05	0.0382353	TRUE	9.3182e-05	-0.0449239	-0.0256178
SupFrontal	Left	3.56912	0.000359755	0.000164697	10683	10700	5350	0.001191	0.0345108	53	68	0.05	0.0389706	TRUE	9.33838e-05	0.0248473	0.0441744
Parahippocampal	Right	-3.37952	0.000728696	-0.000281346	10761	10778	5389	0.00106022	-0.0325611	54	68	0.05	0.0397059	TRUE	9.27312e-05	-0.0421908	-0.0229314
Postcentral	Left	-3.30729	0.000945139	-0.000155374	10691	10708	5354	0.00102207	-0.0319699	55	68	0.05	0.0404412	TRUE	9.33455e-05	-0.0416314	-0.0223083
InfTemporal	Right	3.12678	0.00177211	0.000160335	10631	10648	5324	0.000918799	0.0303117	56	68	0.05	0.0411765	TRUE	9.38918e-05	0.0206219	0.0400015
Paracentral	Right	-2.92096	0.00349684	-0.000157227	10711	10728	5364	0.00079593	-0.0282122	57	68	0.05	0.0419118	TRUE	9.32134e-05	-0.0378669	-0.0185575
LatOccipital	Right	2.72052	0.00652837	0.000110394	10757	10774	5387	0.000687566	0.0262215	58	68	0.05	0.0426471	TRUE	9.28349e-05	0.0165864	0.0358566
Supramarginal	Left	2.24771	0.0246151	0.00011828	10497	10514	5257	0.00048107	0.0219333	59	68	0.05	0.0433824	TRUE	9.51737e-05	0.0121776	0.031689
Fusiform	Right	-2.04658	0.0407233	-9.39507e-05	10709	10726	5363	0.000390967	-0.0197729	60	68	0.05	0.0441176	TRUE	9.33064e-05	-0.0294324	-0.0101134
Fusiform	Left	-1.21439	0.224625	-5.42893e-05	10697	10714	5357	0.000137846	-0.0117408	61	68	0.05	0.0448529	FALSE	9.34584e-05	-0.0214082	-0.00207342
LatOccipital	Left	1.1602	0.245991	4.71399e-05	10763	10780	5390	0.000125049	0.0111825	62	68	0.05	0.0455882	FALSE	9.28877e-05	0.00154472	0.0208204
TransverseTemporal	Left	1.09018	0.275658	8.76276e-05	10753	10770	5385	0.000110514	0.0105126	63	68	0.05	0.0463235	FALSE	9.29767e-05	0.000870133	0.020155
InfTemporal	Left	1.01396	0.310624	5.22296e-05	10655	10672	5336	9.64824e-05	0.00982255	64	68	0.05	0.0470588	FALSE	9.38345e-05	0.000135722	0.0195094
ParsOpercularis	Right	0.933754	0.350452	5.01928e-05	10699	10716	5358	8.14867e-05	0.009027	65	68	0.05	0.0477941	FALSE	9.34514e-05	-0.000640033	0.018694
TransverseTemporal	Right	-0.910098	0.362791	-7.99849e-05	10743	10760	5380	7.70933e-05	-0.00878028	66	68	0.05	0.0485294	FALSE	9.30695e-05	-0.0184275	0.000866973
SupFrontal	Right	0.772749	0.439688	3.74184e-05	10707	10724	5362	5.5768e-05	0.00746779	67	68	0.05	0.0492647	FALSE	9.33864e-05	-0.00219587	0.0171315
Supramarginal	Right	0.485794	0.627123	2.61667e-05	10513	10530	5265	2.24475e-05	0.00473788	68	68	0.05	0.05	FALSE	9.51161e-05	-0.00501487	0.0144906

## Sheet: e2 Thickness~PAE(SM)
Region	Hemisphere	TValue	PValue	Estimate	DF	NumberObservations	NumberParticipants	PartialR2	PartialR	Rank	TotalTests	FDRValue	QCriterion	QSignificance	PartialRVar	PartialRVar_LowerCI	PartialRVar_UpperCI
Postcentral	Left	2.96996	0.00298501	0.00547772	10691	10708	5354	0.000824374	0.0287119	1	68	0.05	0.000735294	FALSE	9.33825e-05	0.0190485	0.0383754
Fusiform	Left	2.77357	0.00555403	0.00432688	10697	10714	5357	0.00071863	0.0268073	2	68	0.05	0.00147059	FALSE	9.33498e-05	0.0171455	0.036469
Parahippocampal	Right	2.67056	0.00758378	0.00978282	10761	10778	5389	0.000662316	0.0257355	3	68	0.05	0.00220588	FALSE	9.28051e-05	0.016102	0.035369
Pericalcarine	Right	2.46298	0.0137942	0.00639437	10769	10786	5393	0.000562992	0.0237275	4	68	0.05	0.00294118	FALSE	9.27546e-05	0.0140965	0.0333584
CaudMidFrontal	Left	-2.38693	0.0170069	-0.00439449	10635	10652	5326	0.00053544	-0.0231396	5	68	0.05	0.00367647	FALSE	9.39285e-05	-0.0328312	-0.0134479
SupFrontal	Left	-2.32185	0.0202596	-0.00352785	10683	10700	5350	0.000504379	-0.0224584	6	68	0.05	0.00441176	FALSE	9.35123e-05	-0.0321286	-0.0127882
Fusiform	Right	2.20616	0.0273939	0.00360508	10709	10726	5363	0.000454285	0.021314	7	68	0.05	0.00514706	FALSE	9.32946e-05	0.011655	0.0309729
Parahippocampal	Left	2.06646	0.0388088	0.00929695	10771	10788	5394	0.000396302	0.0199073	8	68	0.05	0.00588235	FALSE	9.27683e-05	0.0102757	0.029539
SuperParietal	Right	-2.06472	0.0389735	-0.00281085	10667	10684	5342	0.000399491	-0.0199873	9	68	0.05	0.00661765	FALSE	9.36722e-05	-0.0296657	-0.0103088
TemporalPole	Right	-1.97551	0.0482366	-0.00914698	10543	10560	5280	0.000370026	-0.0192361	10	68	0.05	0.00735294	FALSE	9.47795e-05	-0.0289715	-0.00950059
LatOccipital	Right	1.55211	0.120666	0.00238952	10757	10774	5387	0.000223901	0.0149633	11	68	0.05	0.00808824	FALSE	9.29211e-05	0.00532375	0.0246029
Insula	Left	1.52329	0.127716	0.00372849	10735	10752	5376	0.000216106	0.0147006	12	68	0.05	0.00882353	FALSE	9.3113e-05	0.00505105	0.0243501
TransverseTemporal	Left	1.52063	0.128383	0.00470703	10753	10770	5385	0.000214992	0.0146626	13	68	0.05	0.00955882	FALSE	9.29573e-05	0.00502117	0.024304
Paracentral	Right	-1.48339	0.138001	-0.00283831	10711	10728	5364	0.000205395	-0.0143316	14	68	0.05	0.0102941	FALSE	9.33236e-05	-0.023992	-0.0046712
Cuneus	Right	1.41437	0.157282	0.0030474	10753	10770	5385	0.000186001	0.0136382	15	68	0.05	0.0110294	FALSE	9.29627e-05	0.00399652	0.02328
CaudMidFrontal	Right	-1.26008	0.207669	-0.00239371	10619	10636	5318	0.000149502	-0.0122271	16	68	0.05	0.0117647	FALSE	9.41427e-05	-0.0219298	-0.00252437
ParsOpercularis	Right	-1.23107	0.218323	-0.00252238	10699	10716	5358	0.000141632	-0.0119009	17	68	0.05	0.0125	FALSE	9.34402e-05	-0.0215674	-0.00223449
Lingual	Left	1.21841	0.223095	0.00239545	10747	10764	5382	0.000138114	0.0117522	18	68	0.05	0.0132353	FALSE	9.30235e-05	0.00210734	0.0213971
InfParietal	Right	-1.19491	0.23215	-0.00163158	10617	10634	5317	0.000134465	-0.0115959	19	68	0.05	0.0139706	FALSE	9.41632e-05	-0.0212997	-0.00189211
Precentral	Right	-1.17669	0.239346	-0.00178111	10335	10352	5176	0.000133954	-0.0115739	20	68	0.05	0.0147059	FALSE	9.67327e-05	-0.0214091	-0.00173859
SupFrontal	Right	-1.14558	0.251995	-0.00172371	10707	10724	5362	0.000122554	-0.0110704	21	68	0.05	0.0154412	FALSE	9.3374e-05	-0.0207334	-0.0014074
SuperParietal	Left	-1.1342	0.256735	-0.00152212	10693	10710	5355	0.00012029	-0.0109677	22	68	0.05	0.0161765	FALSE	9.34966e-05	-0.020637	-0.00129831
Paracentral	Left	-1.0884	0.276445	-0.00216575	10705	10722	5361	0.000110647	-0.0105189	23	68	0.05	0.0169118	FALSE	9.33936e-05	-0.0201829	-0.000854846
ParsOrbitalis	Right	-1.08437	0.278226	-0.00303111	10723	10740	5370	0.000109645	-0.0104712	24	68	0.05	0.0176471	FALSE	9.3237e-05	-0.0201271	-0.000815232
IsthmusCing	Left	1.05774	0.290197	0.00274039	10697	10714	5357	0.000104581	0.0102265	25	68	0.05	0.0183824	FALSE	9.34646e-05	0.000558766	0.0198942
LatOccipital	Left	1.04919	0.294114	0.00158128	10763	10780	5390	0.000102266	0.0101127	26	68	0.05	0.0191176	FALSE	9.28919e-05	0.000474624	0.0197507
Postcentral	Right	1.01724	0.309062	0.00197911	10559	10576	5288	9.79902e-05	0.009899	27	68	0.05	0.0198529	FALSE	9.46874e-05	0.000168258	0.0196297
TemporalPole	Left	-0.987913	0.323218	-0.00454526	10599	10616	5308	9.20731e-05	-0.00959547	28	68	0.05	0.0205882	FALSE	9.43312e-05	-0.0193079	0.00011695
Insula	Right	0.948263	0.343017	0.00242667	10729	10746	5373	8.38034e-05	0.00915442	29	68	0.05	0.0213235	FALSE	9.31897e-05	-0.000499059	0.0188079
LatOrbFrontal	Left	0.936453	0.349061	0.00174909	10703	10720	5360	8.19277e-05	0.00905139	30	68	0.05	0.0220588	FALSE	9.34164e-05	-0.000613828	0.0187166
LatOrbFrontal	Right	0.92523	0.354867	0.0018629	10739	10756	5378	7.97079e-05	0.00892793	31	68	0.05	0.0227941	FALSE	9.31037e-05	-0.000721098	0.018577
FrontalPole	Right	-0.863354	0.387962	-0.00372059	10679	10696	5348	6.97939e-05	-0.00835427	32	68	0.05	0.0235294	FALSE	9.36287e-05	-0.0180305	0.00132192
SuperTemporal	Left	0.854922	0.392613	0.00171243	10711	10728	5364	6.82328e-05	0.00826032	33	68	0.05	0.0242647	FALSE	9.33492e-05	-0.00140142	0.0179221
BanksSTS	Right	0.800258	0.423579	0.00217855	10797	10814	5407	5.93105e-05	0.00770133	34	68	0.05	0.025	FALSE	9.26073e-05	-0.00192194	0.0173246
MidTemporal	Right	0.782507	0.433934	0.00148636	10535	10552	5276	5.81188e-05	0.00762357	35	68	0.05	0.0257353	FALSE	9.49107e-05	-0.00211864	0.0173658
TransverseTemporal	Right	0.748023	0.454463	0.00238533	10743	10760	5380	5.20813e-05	0.00721674	36	68	0.05	0.0264706	FALSE	9.30742e-05	-0.00243076	0.0168642
FrontalPole	Left	0.747935	0.454516	0.00330753	10647	10664	5332	5.25386e-05	0.00724835	37	68	0.05	0.0272059	FALSE	9.39133e-05	-0.00244254	0.0169392
MedOrbFrontal	Left	-0.744364	0.456673	-0.00168135	10701	10718	5359	5.17754e-05	-0.00719551	38	68	0.05	0.0279412	FALSE	9.34395e-05	-0.0168619	0.0024709
Precuneus	Left	-0.731442	0.464525	-0.000971348	10693	10710	5355	5.00309e-05	-0.00707325	39	68	0.05	0.0286765	FALSE	9.35098e-05	-0.0167433	0.00259679
Supramarginal	Left	0.724847	0.468562	0.00117365	10497	10514	5257	5.00503e-05	0.00707462	40	68	0.05	0.0294118	FALSE	9.52558e-05	-0.00268529	0.0168345
PostCing	Left	-0.713822	0.475353	-0.00158941	10689	10706	5353	4.76674e-05	-0.00690416	41	68	0.05	0.0301471	FALSE	9.35452e-05	-0.016576	0.00276772
ParsTriangularis	Left	-0.696752	0.485973	-0.00141777	10667	10684	5342	4.55087e-05	-0.00674601	42	68	0.05	0.0308824	FALSE	9.37385e-05	-0.0164279	0.00293585
Precentral	Left	-0.688172	0.49136	-0.00101502	10487	10504	5252	4.51568e-05	-0.00671988	43	68	0.05	0.0316176	FALSE	9.53475e-05	-0.0164845	0.00304473
InfTemporal	Left	0.660181	0.509152	0.00124186	10655	10672	5336	4.0903e-05	0.00639555	44	68	0.05	0.0323529	FALSE	9.3845e-05	-0.00329181	0.0160829
CaudAntCing	Right	-0.655153	0.512383	-0.00211039	10619	10636	5318	4.04189e-05	-0.00635758	45	68	0.05	0.0330882	FALSE	9.41632e-05	-0.0160614	0.00334619
IsthmusCing	Right	0.61891	0.535989	0.00164835	10707	10724	5362	3.57743e-05	0.00598116	46	68	0.05	0.0338235	FALSE	9.33902e-05	-0.0036827	0.015645
RostAntCing	Right	-0.599532	0.548831	-0.00205365	10733	10750	5375	3.3488e-05	-0.00578688	47	68	0.05	0.0345588	FALSE	9.31644e-05	-0.015439	0.00386529
Cuneus	Left	0.594106	0.552454	0.00133834	10773	10790	5395	3.27625e-05	0.00572385	48	68	0.05	0.0352941	FALSE	9.28186e-05	-0.00391039	0.0153581
Pericalcarine	Left	0.577944	0.563314	0.00146123	10785	10802	5401	3.09698e-05	0.00556505	49	68	0.05	0.0360294	FALSE	9.27156e-05	-0.00406384	0.0151939
RostAntCing	Left	-0.504648	0.613816	-0.00159683	10747	10764	5382	2.36963e-05	-0.00486788	50	68	0.05	0.0367647	FALSE	9.30448e-05	-0.0145139	0.00477809
ParsTriangularis	Right	0.503854	0.614374	0.000983439	10693	10710	5355	2.3741e-05	0.00487248	51	68	0.05	0.0375	FALSE	9.35147e-05	-0.00479782	0.0145428
InfParietal	Left	-0.498609	0.618065	-0.000696693	10641	10658	5329	2.33629e-05	-0.00483352	52	68	0.05	0.0382353	FALSE	9.39717e-05	-0.0145274	0.00486038
BanksSTS	Left	0.403851	0.68633	0.00104018	10737	10754	5377	1.51898e-05	0.00389741	53	68	0.05	0.0389706	FALSE	9.31331e-05	-0.00575313	0.013548
ParsOrbitalis	Left	0.354913	0.722662	0.0010062	10673	10690	5345	1.18019e-05	0.00343539	54	68	0.05	0.0397059	FALSE	9.36922e-05	-0.00624408	0.0131149
MidTemporal	Left	0.323739	0.746142	0.000677605	10567	10584	5292	9.91824e-06	0.00314932	55	68	0.05	0.0404412	FALSE	9.46324e-05	-0.00657859	0.0128772
Supramarginal	Right	-0.317881	0.750582	-0.000527262	10513	10530	5265	9.61164e-06	-0.00310027	56	68	0.05	0.0411765	FALSE	9.51185e-05	-0.0128531	0.00665261
Lingual	Right	0.293637	0.769041	0.000564635	10753	10770	5385	8.0184e-06	0.00283168	57	68	0.05	0.0419118	FALSE	9.29958e-05	-0.00681176	0.0124751
Entorhinal	Left	-0.290266	0.771618	-0.00143281	10661	10678	5339	7.90299e-06	-0.00281123	58	68	0.05	0.0426471	FALSE	9.37983e-05	-0.0124962	0.00687373
Precuneus	Right	0.266902	0.78955	0.000354877	10733	10750	5375	6.6371e-06	0.00257626	59	68	0.05	0.0433824	FALSE	9.31694e-05	-0.00707617	0.0122287
RostMidFrontal	Left	0.230582	0.817644	0.000330135	10665	10682	5341	4.98525e-06	0.00223277	60	68	0.05	0.0441176	FALSE	9.37637e-05	-0.0074504	0.0119159
RostMidFrontal	Right	-0.19432	0.845929	-0.000290302	10673	10690	5345	3.5379e-06	-0.00188093	61	68	0.05	0.0448529	FALSE	9.36937e-05	-0.0115605	0.00779862
Entorhinal	Right	-0.182764	0.854986	-0.000990501	10683	10700	5350	3.12672e-06	-0.00176825	62	68	0.05	0.0455882	FALSE	9.36061e-05	-0.0114433	0.00790677
PostCing	Right	-0.159826	0.873021	-0.000325597	10669	10686	5343	2.39426e-06	-0.00154734	63	68	0.05	0.0463235	FALSE	9.3729e-05	-0.0112287	0.00813404
InfTemporal	Right	-0.134063	0.893355	-0.000250546	10631	10648	5324	1.69061e-06	-0.00130023	64	68	0.05	0.0470588	FALSE	9.40642e-05	-0.0109989	0.00839844
MedOrbFrontal	Right	-0.125874	0.899834	-0.000266853	10717	10734	5367	1.47842e-06	-0.0012159	65	68	0.05	0.0477941	FALSE	9.33094e-05	-0.0108756	0.00844378
SuperTemporal	Right	0.0893324	0.928819	0.000167598	10731	10748	5374	7.43666e-07	0.00086236	66	68	0.05	0.0485294	FALSE	9.31878e-05	-0.00879102	0.0105157
ParsOpercularis	Left	0.0207028	0.983483	3.87792e-05	10663	10680	5340	4.01957e-08	0.000200489	67	68	0.05	0.0492647	FALSE	9.37822e-05	-0.00948363	0.00988461
CaudAntCing	Left	0.00137223	0.998905	4.9006e-06	10741	10758	5379	1.75311e-10	1.32405e-05	68	68	0.05	0.05	FALSE	9.31012e-05	-0.00963566	0.00966214

## Sheet: e3 Thickness~PTE(SM)
Region	Hemisphere	TValue	PValue	Estimate	DF	NumberObservations	NumberParticipants	PartialR2	PartialR	Rank	TotalTests	FDRValue	QCriterion	QSignificance	PartialRVar	PartialRVar_LowerCI	PartialRVar_UpperCI
ParsTriangularis	Right	4.3401	1.43729e-05	0.00855486	10693	10710	5355	0.00175847	0.0419341	1	68	0.05	0.000735294	TRUE	9.31905e-05	0.0322806	0.0515876
ParsOpercularis	Left	4.12666	3.70873e-05	0.00779772	10663	10680	5340	0.0015945	0.0399312	2	68	0.05	0.00147059	TRUE	9.34834e-05	0.0302625	0.0495999
Parahippocampal	Right	-3.6848	0.000230003	-0.0136146	10761	10778	5389	0.00126017	-0.0354988	3	68	0.05	0.00220588	TRUE	9.26941e-05	-0.0451266	-0.0258711
ParsOpercularis	Right	3.64968	0.000263817	0.00754216	10699	10716	5358	0.00124344	0.0352625	4	68	0.05	0.00294118	TRUE	9.32344e-05	0.0256067	0.0449183
Parahippocampal	Left	-3.41747	0.000634392	-0.0155158	10771	10788	5394	0.00108314	-0.032911	5	68	0.05	0.00367647	TRUE	9.26409e-05	-0.0425361	-0.023286
Paracentral	Left	-3.31663	0.000914141	-0.00665943	10705	10722	5361	0.0010265	-0.0320391	6	68	0.05	0.00441176	TRUE	9.32226e-05	-0.0416943	-0.0223839
Precentral	Left	-2.94644	0.00322163	-0.00438841	10487	10504	5252	0.00082715	-0.0287602	7	68	0.05	0.00514706	TRUE	9.51985e-05	-0.0385172	-0.0190032
LatOrbFrontal	Left	-2.88424	0.00393138	-0.00543585	10703	10720	5360	0.000776642	-0.0278683	8	68	0.05	0.00588235	TRUE	9.32867e-05	-0.0375268	-0.0182098
FrontalPole	Left	2.86027	0.00424105	0.012757	10647	10664	5332	0.000767809	0.0277094	9	68	0.05	0.00661765	TRUE	9.3779e-05	0.0180254	0.0373933
TransverseTemporal	Right	2.73506	0.00624712	0.00880823	10743	10760	5380	0.000695834	0.0263787	10	68	0.05	0.00735294	TRUE	9.29544e-05	0.0167374	0.03602
Precentral	Right	-2.64638	0.00814807	-0.00404474	10335	10352	5176	0.000677175	-0.0260226	11	68	0.05	0.00808824	FALSE	9.66276e-05	-0.0358525	-0.0161927
CaudAntCing	Right	2.25783	0.0239763	0.00733167	10619	10636	5318	0.000479835	0.0219051	12	68	0.05	0.00882353	FALSE	9.40805e-05	0.0122056	0.0316046
ParsTriangularis	Left	2.18155	0.0291642	0.00448134	10667	10684	5342	0.00044596	0.0211178	13	68	0.05	0.00955882	FALSE	9.36635e-05	0.0114398	0.0307958
FrontalPole	Right	2.16368	0.0305106	0.0094081	10679	10696	5348	0.000438195	0.0209331	14	68	0.05	0.0102941	FALSE	9.35597e-05	0.0112605	0.0306057
Postcentral	Left	-2.14259	0.0321685	-0.00399084	10691	10708	5354	0.000429214	-0.0207175	15	68	0.05	0.0110294	FALSE	9.34563e-05	-0.0303848	-0.0110502
Precuneus	Right	2.10103	0.035662	0.00282232	10733	10750	5375	0.000411114	0.020276	16	68	0.05	0.0117647	FALSE	9.3094e-05	0.0106274	0.0299245
SuperTemporal	Right	1.97163	0.0486775	0.00373362	10731	10748	5374	0.000362121	0.0190295	17	68	0.05	0.0125	FALSE	9.31205e-05	0.00937958	0.0286794
Paracentral	Right	-1.95423	0.0507002	-0.00377474	10711	10728	5364	0.000356423	-0.0188792	18	68	0.05	0.0132353	FALSE	9.32954e-05	-0.0285381	-0.00922022
LatOccipital	Right	-1.71776	0.0858691	-0.00267321	10757	10774	5387	0.00027423	-0.0165599	19	68	0.05	0.0139706	FALSE	9.29117e-05	-0.026199	-0.00692082
RostMidFrontal	Left	1.71211	0.0869052	0.00247577	10665	10682	5341	0.000274779	0.0165765	20	68	0.05	0.0147059	FALSE	9.37131e-05	0.00689591	0.026257
TemporalPole	Left	-1.70886	0.0875069	-0.00793091	10599	10616	5308	0.00027544	-0.0165964	21	68	0.05	0.0154412	FALSE	9.42966e-05	-0.026307	-0.00688573
Postcentral	Right	-1.54418	0.122575	-0.00303403	10559	10576	5288	0.000225774	-0.0150258	22	68	0.05	0.0161765	FALSE	9.46632e-05	-0.0247553	-0.00529629
SuperParietal	Right	1.54178	0.123156	0.00211866	10667	10684	5342	0.000222796	0.0149263	23	68	0.05	0.0169118	FALSE	9.37053e-05	0.00524619	0.0246065
SupFrontal	Right	1.52836	0.126454	0.00232333	10707	10724	5362	0.000218116	0.0147687	24	68	0.05	0.0176471	FALSE	9.33561e-05	0.00510664	0.0244308
ParsOrbitalis	Right	1.49059	0.136098	0.0042093	10723	10740	5370	0.000207163	0.0143932	25	68	0.05	0.0183824	FALSE	9.32188e-05	0.00473817	0.0240482
Insula	Left	-1.45647	0.145293	-0.00359748	10735	10752	5376	0.000197567	-0.0140558	26	68	0.05	0.0191176	FALSE	9.31164e-05	-0.0237055	-0.00440615
CaudMidFrontal	Left	1.37374	0.16955	0.00255421	10635	10652	5326	0.000177417	0.0133198	27	68	0.05	0.0198529	FALSE	9.39958e-05	0.00362467	0.023015
SupFrontal	Left	1.36177	0.173298	0.00208828	10683	10700	5350	0.000173557	0.0131741	28	68	0.05	0.0205882	FALSE	9.35742e-05	0.00350072	0.0228475
Insula	Right	1.32924	0.183797	0.00343079	10729	10746	5373	0.000164656	0.0128318	29	68	0.05	0.0213235	FALSE	9.31746e-05	0.00317912	0.0224845
CaudMidFrontal	Right	1.31636	0.18808	0.00252417	10619	10636	5318	0.000163154	0.0127732	30	68	0.05	0.0220588	FALSE	9.41401e-05	0.00307059	0.0224757
InfParietal	Right	1.20789	0.227117	0.00166611	10617	10634	5317	0.000137402	0.0117218	31	68	0.05	0.0227941	FALSE	9.41627e-05	0.0020181	0.0214256
RostMidFrontal	Right	1.20297	0.229014	0.00181506	10673	10690	5345	0.00013557	0.0116435	32	68	0.05	0.0235294	FALSE	9.3669e-05	0.0019652	0.0213217
Supramarginal	Left	1.19515	0.232057	0.00195384	10497	10514	5257	0.000136056	0.0116643	33	68	0.05	0.0242647	FALSE	9.52394e-05	0.00190523	0.0214234
CaudAntCing	Left	-1.14757	0.251171	-0.0041364	10741	10758	5379	0.000122592	-0.0110721	34	68	0.05	0.025	FALSE	9.30784e-05	-0.0207198	-0.00142441
InfTemporal	Right	-1.04646	0.29537	-0.00197454	10631	10648	5324	0.000102998	-0.0101488	35	68	0.05	0.0257353	FALSE	9.40452e-05	-0.0198465	-0.000451121
PostCing	Left	-1.0345	0.300927	-0.00232468	10689	10706	5353	0.00010011	-0.0100055	36	68	0.05	0.0264706	FALSE	9.35354e-05	-0.0196769	-0.000334135
Supramarginal	Right	-0.937013	0.348773	-0.00157073	10513	10530	5265	8.3508e-05	-0.00913827	37	68	0.05	0.0272059	FALSE	9.51044e-05	-0.0188904	0.000613878
Lingual	Left	-0.921607	0.356754	-0.00183086	10747	10764	5382	7.9026e-05	-0.00888966	38	68	0.05	0.0279412	FALSE	9.30345e-05	-0.0185351	0.000755781
TemporalPole	Right	0.900095	0.36809	0.00420074	10543	10560	5280	7.68385e-05	0.00876576	39	68	0.05	0.0286765	FALSE	9.48351e-05	-0.000972575	0.0185041
SuperTemporal	Left	0.88436	0.376522	0.00178899	10711	10728	5364	7.30124e-05	0.00854473	40	68	0.05	0.0294118	FALSE	9.33483e-05	-0.00111696	0.0182064
BanksSTS	Left	-0.867454	0.385713	-0.00225435	10737	10754	5377	7.00777e-05	-0.00837124	41	68	0.05	0.0301471	FALSE	9.31228e-05	-0.0180213	0.00127878
MedOrbFrontal	Left	0.788315	0.43053	0.00179762	10701	10718	5359	5.80698e-05	0.00762036	42	68	0.05	0.0308824	FALSE	9.34384e-05	-0.002046	0.0172867
PostCing	Right	-0.753086	0.451415	-0.00154747	10669	10686	5343	5.31547e-05	-0.00729073	43	68	0.05	0.0316176	FALSE	9.37195e-05	-0.0169716	0.00239016
Fusiform	Left	-0.712336	0.476272	-0.0011226	10697	10714	5357	4.74338e-05	-0.00688722	44	68	0.05	0.0323529	FALSE	9.34753e-05	-0.0165555	0.00278104
ParsOrbitalis	Left	0.695627	0.486677	0.00199038	10673	10690	5345	4.53364e-05	0.00673323	45	68	0.05	0.0330882	FALSE	9.36859e-05	-0.00294591	0.0164124
MedOrbFrontal	Right	-0.691055	0.489546	-0.00147895	10717	10734	5367	4.45588e-05	-0.00667524	46	68	0.05	0.0338235	FALSE	9.33014e-05	-0.0163345	0.00298403
RostAntCing	Left	0.690807	0.489702	0.00220644	10747	10764	5382	4.44024e-05	0.00666352	47	68	0.05	0.0345588	FALSE	9.3041e-05	-0.00298226	0.0163093
Cuneus	Left	0.674501	0.500008	0.00153424	10773	10790	5395	4.22289e-05	0.00649838	48	68	0.05	0.0352941	FALSE	9.28168e-05	-0.00313577	0.0161325
InfTemporal	Left	-0.621192	0.534487	-0.00118076	10655	10672	5336	3.62145e-05	-0.00601785	49	68	0.05	0.0360294	FALSE	9.38459e-05	-0.0157053	0.00366956
Entorhinal	Left	-0.617991	0.536594	-0.00307854	10661	10678	5339	3.58221e-05	-0.00598516	50	68	0.05	0.0367647	FALSE	9.37931e-05	-0.0156698	0.00369953
MidTemporal	Right	0.609612	0.542132	0.00117024	10535	10552	5276	3.52742e-05	0.00593921	51	68	0.05	0.0375	FALSE	9.4915e-05	-0.00380322	0.0156816
SuperParietal	Left	-0.599827	0.548634	-0.000812907	10693	10710	5355	3.36463e-05	-0.00580055	52	68	0.05	0.0382353	FALSE	9.35128e-05	-0.0154707	0.00386966
TransverseTemporal	Left	0.59377	0.552678	0.00185047	10753	10770	5385	3.27863e-05	0.00572594	53	68	0.05	0.0389706	FALSE	9.29912e-05	-0.00391726	0.0153691
LatOrbFrontal	Right	0.512036	0.608637	0.00104048	10739	10756	5378	2.44133e-05	0.00494098	54	68	0.05	0.0397059	FALSE	9.3114e-05	-0.00470858	0.0145905
Pericalcarine	Right	-0.506826	0.612288	-0.00132881	10769	10786	5393	2.38524e-05	-0.00488389	55	68	0.05	0.0404412	FALSE	9.28547e-05	-0.01452	0.00475223
Lingual	Right	-0.488504	0.625203	-0.000949197	10753	10770	5385	2.2192e-05	-0.00471084	56	68	0.05	0.0411765	FALSE	9.29932e-05	-0.0143541	0.00493246
InfParietal	Left	0.480495	0.630886	0.000677947	10641	10658	5329	2.16963e-05	0.00465793	57	68	0.05	0.0419118	FALSE	9.39721e-05	-0.00503599	0.0143518
RostAntCing	Right	-0.45123	0.651833	-0.00156002	10733	10750	5375	1.897e-05	-0.00435545	58	68	0.05	0.0426471	FALSE	9.31671e-05	-0.0140078	0.00529685
LatOccipital	Left	-0.433915	0.664359	-0.000661125	10763	10780	5390	1.74932e-05	-0.00418248	59	68	0.05	0.0433824	FALSE	9.29076e-05	-0.0138213	0.00545638
Pericalcarine	Left	0.358493	0.719981	0.000915334	10785	10802	5401	1.19162e-05	0.00345198	60	68	0.05	0.0441176	FALSE	9.27192e-05	-0.0061771	0.0130811
MidTemporal	Left	-0.32981	0.74155	-0.000697561	10567	10584	5292	1.02937e-05	-0.00320838	61	68	0.05	0.0448529	FALSE	9.46323e-05	-0.0129363	0.00651953
Entorhinal	Right	-0.288975	0.772606	-0.00157889	10683	10700	5350	7.81673e-06	-0.00279584	62	68	0.05	0.0455882	FALSE	9.36052e-05	-0.0124708	0.00687914
IsthmusCing	Right	-0.200953	0.840739	-0.000538937	10707	10724	5362	3.77154e-06	-0.00194205	63	68	0.05	0.0463235	FALSE	9.33961e-05	-0.0116062	0.00772212
Cuneus	Right	0.16068	0.872349	0.000349363	10753	10770	5385	2.401e-06	0.00154952	64	68	0.05	0.0470588	FALSE	9.29969e-05	-0.00809397	0.011193
BanksSTS	Right	-0.153948	0.877654	-0.000422219	10797	10814	5407	2.19504e-06	-0.00148157	65	68	0.05	0.0477941	FALSE	9.26179e-05	-0.0111054	0.00814225
IsthmusCing	Left	-0.10623	0.915402	-0.000277	10697	10714	5357	1.05495e-06	-0.00102711	66	68	0.05	0.0485294	FALSE	9.3484e-05	-0.0106958	0.0086416
Fusiform	Right	-0.0367913	0.970652	-6.06179e-05	10709	10726	5363	1.26398e-07	-0.000355525	67	68	0.05	0.0492647	FALSE	9.33794e-05	-0.0100188	0.00930778
Precuneus	Left	0.0123359	0.990158	1.6547e-05	10693	10710	5355	1.42313e-08	0.000119295	68	68	0.05	0.05	FALSE	9.35191e-05	-0.00955123	0.00978982

## Sheet: e4 Thickness~PAExAge(SM)
Region	Hemisphere	TValue	PValue	Estimate	DF	NumberObservations	NumberParticipants	PartialR2	PartialR	Rank	TotalTests	FDRValue	QCriterion	QSignificance	PartialRVar	PartialRVar_LowerCI	PartialRVar_UpperCI
CaudAntCing	Left	2.66835	0.00763387	0.000207766	10741	10758	5379	0.000662451	0.0257381	1	68	0.05	0.000735294	FALSE	9.29779e-05	0.0160956	0.0353806
LatOccipital	Right	-2.61361	0.00897158	-9.75084e-05	10757	10774	5387	0.000634622	-0.0251917	2	68	0.05	0.00147059	FALSE	9.28448e-05	-0.0348273	-0.0155561
RostMidFrontal	Left	1.96573	0.0493561	8.96251e-05	10665	10682	5341	0.000362183	0.0190311	3	68	0.05	0.00220588	FALSE	9.36967e-05	0.0093514	0.0287108
MedOrbFrontal	Right	1.94329	0.0520077	0.000136686	10717	10734	5367	0.000352247	0.0187683	4	68	0.05	0.00294118	FALSE	9.3244e-05	0.00911196	0.0284245
TransverseTemporal	Right	1.85508	0.0636128	0.000150735	10743	10760	5380	0.000320228	0.0178949	5	68	0.05	0.00367647	FALSE	9.30243e-05	0.00824999	0.0275398
Entorhinal	Left	-1.84638	0.0648643	-0.000285818	10661	10678	5339	0.000319674	-0.0178794	6	68	0.05	0.00441176	FALSE	9.37399e-05	-0.0275614	-0.00819749
Insula	Left	1.83752	0.0661611	0.000166671	10735	10752	5376	0.00031443	0.0177322	7	68	0.05	0.00514706	FALSE	9.30947e-05	0.00808363	0.0273807
Fusiform	Left	-1.64079	0.10087	-6.7964e-05	10697	10714	5357	0.000251614	-0.0158624	8	68	0.05	0.00588235	FALSE	9.34371e-05	-0.0255286	-0.00619607
InfParietal	Right	-1.52156	0.12815	-6.17313e-05	10617	10634	5317	0.000218011	-0.0147652	9	68	0.05	0.00661765	FALSE	9.41475e-05	-0.0244682	-0.00506224
LatOccipital	Left	-1.3928	0.16371	-5.20934e-05	10763	10780	5390	0.000180204	-0.013424	10	68	0.05	0.00735294	FALSE	9.28774e-05	-0.0230613	-0.0037867
Parahippocampal	Left	-1.36438	0.172477	-0.0001068	10771	10788	5394	0.000172798	-0.0131453	11	68	0.05	0.00808824	FALSE	9.28098e-05	-0.0227791	-0.00351149
Pericalcarine	Right	1.24704	0.212409	8.06046e-05	10769	10786	5393	0.000144386	0.0120161	12	68	0.05	0.00882353	FALSE	9.28323e-05	0.00238112	0.021651
SuperTemporal	Left	1.2447	0.213271	5.90159e-05	10711	10728	5364	0.000144622	0.0120259	13	68	0.05	0.00955882	FALSE	9.3335e-05	0.00236487	0.0216869
BanksSTS	Right	-1.22799	0.219477	-6.36744e-05	10797	10814	5407	0.000139645	-0.0118172	14	68	0.05	0.0102941	FALSE	9.25925e-05	-0.0214397	-0.00219467
FrontalPole	Left	1.19203	0.233276	0.000148132	10647	10664	5332	0.000133441	0.0115517	15	68	0.05	0.0110294	FALSE	9.38981e-05	0.00186157	0.0212418
InfParietal	Left	-1.12482	0.260689	-4.69183e-05	10641	10658	5329	0.000118887	-0.0109035	16	68	0.05	0.0117647	FALSE	9.39538e-05	-0.0205965	-0.00121057
SuperParietal	Left	1.11248	0.265959	4.74244e-05	10693	10710	5355	0.000115726	0.0107576	17	68	0.05	0.0125	FALSE	9.34975e-05	0.00108819	0.020427
Insula	Right	1.1005	0.271137	0.000104073	10729	10746	5373	0.000112869	0.010624	18	68	0.05	0.0132353	FALSE	9.31843e-05	0.000970783	0.0202772
Precuneus	Right	-1.09973	0.271474	-3.83097e-05	10733	10750	5375	0.000112669	-0.0106146	19	68	0.05	0.0139706	FALSE	9.31496e-05	-0.020266	-0.000963149
SupFrontal	Right	-1.09231	0.274719	-4.94652e-05	10707	10724	5362	0.000111424	-0.0105558	20	68	0.05	0.0147059	FALSE	9.3376e-05	-0.0202189	-0.000892638
Parahippocampal	Right	1.01422	0.3105	7.69284e-05	10761	10778	5389	9.55808e-05	0.00977654	21	68	0.05	0.0154412	FALSE	9.29104e-05	0.000137537	0.0194155
Fusiform	Right	-0.990289	0.322055	-4.20939e-05	10709	10726	5363	9.15662e-05	-0.00956902	22	68	0.05	0.0161765	FALSE	9.33623e-05	-0.0192314	9.3396e-05
TransverseTemporal	Left	0.935458	0.349574	6.92014e-05	10753	10770	5385	8.13735e-05	0.00902073	23	68	0.05	0.0169118	FALSE	9.29822e-05	-0.000621998	0.0186635
ParsTriangularis	Right	-0.902964	0.366565	-5.23829e-05	10693	10710	5355	7.62445e-05	-0.00873181	24	68	0.05	0.0176471	FALSE	9.35049e-05	-0.0184016	0.000937983
CaudMidFrontal	Right	-0.839365	0.401283	-4.54555e-05	10619	10636	5318	6.63421e-05	-0.00814507	25	68	0.05	0.0183824	FALSE	9.41583e-05	-0.0178486	0.00155845
CaudMidFrontal	Left	0.820505	0.411947	4.08068e-05	10635	10652	5326	6.3299e-05	0.00795607	26	68	0.05	0.0191176	FALSE	9.40172e-05	-0.00174018	0.0176523
SuperTemporal	Right	0.812747	0.416381	3.83121e-05	10731	10748	5374	6.15523e-05	0.00784553	27	68	0.05	0.0198529	FALSE	9.31765e-05	-0.00180727	0.0174983
Lingual	Right	-0.767314	0.442912	-3.37445e-05	10753	10770	5385	5.47511e-05	-0.0073994	28	68	0.05	0.0205882	FALSE	9.29871e-05	-0.0170424	0.00224358
ParsTriangularis	Left	0.748609	0.45411	4.24165e-05	10667	10684	5342	5.25345e-05	0.00724807	29	68	0.05	0.0213235	FALSE	9.37372e-05	-0.00243373	0.0169299
CaudAntCing	Right	0.708092	0.478904	4.71563e-05	10619	10636	5318	4.72145e-05	0.00687128	30	68	0.05	0.0220588	FALSE	9.41619e-05	-0.00283243	0.016575
TemporalPole	Right	0.698366	0.484964	0.000114358	10543	10560	5280	4.62574e-05	0.00680128	31	68	0.05	0.0227941	FALSE	9.48409e-05	-0.00293735	0.0165399
RostMidFrontal	Right	0.687798	0.491595	3.32457e-05	10673	10690	5345	4.43217e-05	0.00665745	32	68	0.05	0.0235294	FALSE	9.36861e-05	-0.0030217	0.0163366
Paracentral	Left	0.629841	0.528812	3.16971e-05	10705	10722	5361	3.70561e-05	0.00608737	33	68	0.05	0.0242647	FALSE	9.34074e-05	-0.00357738	0.0157521
MedOrbFrontal	Left	0.628139	0.529926	4.85734e-05	10701	10718	5359	3.68698e-05	0.00607205	34	68	0.05	0.025	FALSE	9.34423e-05	-0.00359451	0.0157386
Supramarginal	Left	-0.618037	0.536564	-3.04453e-05	10497	10514	5257	3.63872e-05	-0.00603218	35	68	0.05	0.0257353	FALSE	9.52584e-05	-0.0157922	0.00372786
InfTemporal	Right	0.612126	0.540468	2.8962e-05	10631	10648	5324	3.52445e-05	0.00593671	36	68	0.05	0.0264706	FALSE	9.40579e-05	-0.00376163	0.0156351
Precentral	Left	0.601693	0.547391	2.49347e-05	10487	10504	5252	3.45211e-05	0.00587546	37	68	0.05	0.0272059	FALSE	9.53496e-05	-0.00388925	0.0156402
TemporalPole	Left	-0.601058	0.547815	-9.79881e-05	10599	10616	5308	3.40841e-05	-0.00583816	38	68	0.05	0.0279412	FALSE	9.43421e-05	-0.0155511	0.00387482
ParsOrbitalis	Right	-0.592369	0.553616	-4.14646e-05	10723	10740	5370	3.2723e-05	-0.0057204	39	68	0.05	0.0286765	FALSE	9.32514e-05	-0.0153771	0.00393627
SuperParietal	Right	-0.589671	0.555423	-2.46714e-05	10667	10684	5342	3.2596e-05	-0.00570929	40	68	0.05	0.0294118	FALSE	9.3741e-05	-0.0153913	0.00397271
Lingual	Left	0.584245	0.559068	2.56403e-05	10747	10764	5382	3.17606e-05	0.00563566	41	68	0.05	0.0301471	FALSE	9.30433e-05	-0.00401024	0.0152816
LatOrbFrontal	Left	0.565648	0.571645	3.48315e-05	10703	10720	5360	2.98933e-05	0.00546748	42	68	0.05	0.0308824	FALSE	9.34262e-05	-0.00419824	0.0151332
IsthmusCing	Right	0.547137	0.584296	2.89544e-05	10707	10724	5362	2.79584e-05	0.00528757	43	68	0.05	0.0316176	FALSE	9.33916e-05	-0.00437637	0.0149515
Supramarginal	Right	0.533741	0.593532	2.69304e-05	10513	10530	5265	2.70971e-05	0.00520549	44	68	0.05	0.0323529	FALSE	9.51152e-05	-0.00454721	0.0149582
Paracentral	Right	-0.493983	0.621328	-2.45983e-05	10711	10728	5364	2.27816e-05	-0.00477301	45	68	0.05	0.0330882	FALSE	9.33577e-05	-0.0144352	0.00488917
MidTemporal	Left	-0.473332	0.635986	-2.44007e-05	10567	10584	5292	2.12017e-05	-0.00460453	46	68	0.05	0.0338235	FALSE	9.46302e-05	-0.0143323	0.00512328
ParsOpercularis	Left	0.47163	0.637201	2.4018e-05	10663	10680	5340	2.086e-05	0.00456727	47	68	0.05	0.0345588	FALSE	9.37783e-05	-0.00511665	0.0142512
IsthmusCing	Left	0.430869	0.666573	2.27759e-05	10697	10714	5357	1.73548e-05	0.00416591	48	68	0.05	0.0352941	FALSE	9.34809e-05	-0.00550264	0.0138345
Pericalcarine	Left	-0.395606	0.692403	-2.43073e-05	10785	10802	5401	1.45111e-05	-0.00380934	49	68	0.05	0.0360294	FALSE	9.27187e-05	-0.0134384	0.00581971
Entorhinal	Right	-0.385864	0.699605	-6.61345e-05	10683	10700	5350	1.3937e-05	-0.00373323	50	68	0.05	0.0367647	FALSE	9.36041e-05	-0.0134081	0.00594169
ParsOrbitalis	Left	0.381216	0.703051	2.79851e-05	10673	10690	5345	1.3616e-05	0.00368999	51	68	0.05	0.0375	FALSE	9.36918e-05	-0.00598947	0.0133694
Precuneus	Left	0.338873	0.734712	1.16046e-05	10693	10710	5355	1.07391e-05	0.00327706	52	68	0.05	0.0382353	FALSE	9.35171e-05	-0.00639336	0.0129475
PostCing	Right	0.333164	0.739017	1.55677e-05	10669	10686	5343	1.04037e-05	0.00322547	53	68	0.05	0.0389706	FALSE	9.37275e-05	-0.00645582	0.0129068
PostCing	Left	-0.326027	0.74441	-1.55894e-05	10689	10706	5353	9.94412e-06	-0.00315343	54	68	0.05	0.0397059	FALSE	9.35523e-05	-0.0128257	0.00651881
SupFrontal	Left	0.2766	0.782092	1.18822e-05	10683	10700	5350	7.16159e-06	0.00267611	55	68	0.05	0.0404412	FALSE	9.36053e-05	-0.00699887	0.0123511
Cuneus	Left	0.27054	0.78675	1.30697e-05	10773	10790	5395	6.79396e-06	0.00260652	56	68	0.05	0.0411765	FALSE	9.28234e-05	-0.00702797	0.012241
LatOrbFrontal	Right	0.255887	0.798043	1.80624e-05	10739	10756	5378	6.09721e-06	0.00246925	57	68	0.05	0.0419118	FALSE	9.31174e-05	-0.00718048	0.012119
Precentral	Right	-0.185918	0.852513	-7.85121e-06	10335	10352	5176	3.3445e-06	-0.0018288	58	68	0.05	0.0426471	FALSE	9.67579e-05	-0.0116654	0.00800776
ParsOpercularis	Right	-0.164884	0.869038	-8.16151e-06	10699	10716	5358	2.54104e-06	-0.00159407	59	68	0.05	0.0433824	FALSE	9.34662e-05	-0.0112619	0.00807373
InfTemporal	Left	-0.0997461	0.920548	-4.74139e-06	10655	10672	5336	9.33766e-07	-0.000966316	60	68	0.05	0.0441176	FALSE	9.38525e-05	-0.0106541	0.00872143
FrontalPole	Right	0.0996126	0.920654	1.22199e-05	10679	10696	5348	9.29176e-07	0.000963938	61	68	0.05	0.0448529	FALSE	9.36416e-05	-0.00871292	0.0106408
Postcentral	Left	0.0980281	0.921912	4.23022e-06	10691	10708	5354	8.9884e-07	0.000948072	62	68	0.05	0.0455882	FALSE	9.35365e-05	-0.00872335	0.0106195
RostAntCing	Left	0.0673747	0.946285	6.97005e-06	10747	10764	5382	4.22383e-07	0.00064991	63	68	0.05	0.0463235	FALSE	9.30491e-05	-0.00899629	0.0102961
Cuneus	Right	-0.060668	0.951625	-2.87016e-06	10753	10770	5385	3.42286e-07	-0.000585052	64	68	0.05	0.0470588	FALSE	9.29972e-05	-0.0102286	0.00905846
RostAntCing	Right	-0.0537147	0.957163	-5.38371e-06	10733	10750	5375	2.68822e-07	-0.00051848	65	68	0.05	0.0477941	FALSE	9.31705e-05	-0.010171	0.00913401
MidTemporal	Right	0.0435185	0.965289	2.17929e-06	10535	10552	5276	1.79768e-07	0.000423991	66	68	0.05	0.0485294	FALSE	9.49217e-05	-0.00931878	0.0101668
Postcentral	Right	0.0294941	0.976471	1.44241e-06	10559	10576	5288	8.23849e-08	0.000287028	67	68	0.05	0.0492647	FALSE	9.47059e-05	-0.00944467	0.0100187
BanksSTS	Left	0.017268	0.986223	9.08094e-07	10737	10754	5377	2.77716e-08	0.000166648	68	68	0.05	0.05	FALSE	9.31359e-05	-0.00948405	0.00981734

## Sheet: e5 Thickness~PTExAge(SM)
Region	Hemisphere	TValue	PValue	Estimate	DF	NumberObservations	NumberParticipants	PartialR2	PartialR	Rank	TotalTests	FDRValue	QCriterion	QSignificance	PartialRVar	PartialRVar_LowerCI	PartialRVar_UpperCI
RostMidFrontal	Right	-3.00612	0.00265217	-0.000145315	10673	10690	5345	0.000845979	-0.0290857	1	68	0.05	0.000735294	FALSE	9.35359e-05	-0.0387571	-0.0194143
ParsOrbitalis	Right	-2.81814	0.0048391	-0.000197354	10723	10740	5370	0.000740095	-0.0272047	2	68	0.05	0.00147059	FALSE	9.31195e-05	-0.0368545	-0.0175548
RostAntCing	Right	-2.67618	0.00745803	-0.000268346	10733	10750	5375	0.000666836	-0.0258232	3	68	0.05	0.00220588	FALSE	9.30464e-05	-0.0354692	-0.0161771
SuperParietal	Right	2.60805	0.00911856	0.000109162	10667	10684	5342	0.000637256	0.0252439	4	68	0.05	0.00294118	FALSE	9.36276e-05	0.0155678	0.0349201
LatOccipital	Right	2.52306	0.0116481	9.41681e-05	10757	10774	5387	0.000591435	0.0243194	5	68	0.05	0.00367647	FALSE	9.28528e-05	0.0146834	0.0339555
MidTemporal	Left	2.4861	0.0129307	0.00012819	10567	10584	5292	0.000584561	0.0241777	6	68	0.05	0.00441176	FALSE	9.45236e-05	0.0144554	0.0339
RostAntCing	Left	-2.42584	0.0152892	-0.000251045	10747	10764	5382	0.000547269	-0.0233938	7	68	0.05	0.00514706	FALSE	9.29474e-05	-0.0330347	-0.0137529
FrontalPole	Left	-2.42384	0.0153739	-0.000301294	10647	10664	5332	0.000551495	-0.0234839	8	68	0.05	0.00588235	FALSE	9.38196e-05	-0.03317	-0.0137979
Lingual	Left	2.38843	0.0169375	0.000104865	10747	10764	5382	0.000530529	0.0230332	9	68	0.05	0.00661765	FALSE	9.29505e-05	0.0133921	0.0326743
SupFrontal	Left	-2.25784	0.0239759	-9.70236e-05	10683	10700	5350	0.000476963	-0.0218395	10	68	0.05	0.00735294	FALSE	9.35174e-05	-0.0315099	-0.012169
MedOrbFrontal	Left	-2.18162	0.0291593	-0.000168772	10701	10718	5359	0.00044457	-0.0210848	11	68	0.05	0.00808824	FALSE	9.33661e-05	-0.0307475	-0.0114222
RostMidFrontal	Left	-2.16542	0.0303779	-9.87642e-05	10665	10682	5341	0.000439472	-0.0209636	12	68	0.05	0.00882353	FALSE	9.36823e-05	-0.0306425	-0.0112846
MedOrbFrontal	Right	-2.08733	0.0368818	-0.000146856	10717	10734	5367	0.00040638	-0.0201589	13	68	0.05	0.00955882	FALSE	9.32339e-05	-0.0298146	-0.0105031
Precuneus	Right	2.06487	0.0389597	7.19691e-05	10733	10750	5375	0.000397091	0.0199271	14	68	0.05	0.0102941	FALSE	9.30966e-05	0.0102785	0.0295758
Cuneus	Left	2.05456	0.0399453	9.93191e-05	10773	10790	5395	0.000391681	0.0197909	15	68	0.05	0.0110294	FALSE	9.2752e-05	0.0101601	0.0294217
SupFrontal	Right	-2.05167	0.0402258	-9.29421e-05	10707	10724	5362	0.000392986	-0.0198239	16	68	0.05	0.0117647	FALSE	9.33235e-05	-0.0294843	-0.0101635
InfParietal	Right	1.95942	0.0500896	7.95126e-05	10617	10634	5317	0.00036149	0.0190129	17	68	0.05	0.0125	FALSE	9.41205e-05	0.00931133	0.0287145
BanksSTS	Right	-1.86797	0.0617932	-9.692e-05	10797	10814	5407	0.00032307	-0.0179742	18	68	0.05	0.0132353	FALSE	9.25585e-05	-0.0275949	-0.00835342
TransverseTemporal	Left	1.82081	0.0686631	0.000134781	10753	10770	5385	0.000308224	0.0175563	19	68	0.05	0.0139706	FALSE	9.294e-05	0.00791578	0.0271969
PostCing	Right	1.77042	0.0766855	8.27558e-05	10669	10686	5343	0.000293699	0.0171376	20	68	0.05	0.0147059	FALSE	9.36744e-05	0.00745908	0.0268162
LatOccipital	Left	1.69596	0.089922	6.34674e-05	10763	10780	5390	0.000267167	0.0163452	21	68	0.05	0.0154412	FALSE	9.28613e-05	0.00670879	0.0259817
Pericalcarine	Left	1.63247	0.102609	0.000100352	10785	10802	5401	0.000247039	0.0157175	22	68	0.05	0.0161765	FALSE	9.26756e-05	0.00609066	0.0253443
Lingual	Right	1.53919	0.123788	6.77217e-05	10753	10770	5385	0.000220271	0.0148415	23	68	0.05	0.0169118	FALSE	9.29563e-05	0.00520016	0.0244829
TemporalPole	Right	-1.50872	0.131401	-0.000247071	10543	10560	5280	0.000215853	-0.0146919	24	68	0.05	0.0176471	FALSE	9.48087e-05	-0.0244289	-0.00495496
Precuneus	Left	1.46857	0.141979	5.03115e-05	10693	10710	5355	0.000201651	0.0142004	25	68	0.05	0.0183824	FALSE	9.34814e-05	0.00453182	0.023869
ParsTriangularis	Right	-1.46622	0.142617	-8.50993e-05	10693	10710	5355	0.000201008	-0.0141777	26	68	0.05	0.0191176	FALSE	9.34815e-05	-0.0238463	-0.00450913
Postcentral	Left	1.45859	0.144708	6.29678e-05	10691	10708	5354	0.000198957	0.0141052	27	68	0.05	0.0198529	FALSE	9.34994e-05	0.00443572	0.0237747
InfTemporal	Left	-1.30408	0.192235	-6.20044e-05	10655	10672	5336	0.000159582	-0.0126326	28	68	0.05	0.0205882	FALSE	9.38227e-05	-0.0223188	-0.00294637
SuperParietal	Left	1.27269	0.203155	5.42814e-05	10693	10710	5355	0.000151454	0.0123067	29	68	0.05	0.0213235	FALSE	9.34908e-05	0.00263761	0.0219757
Insula	Right	-1.27181	0.203468	-0.000120316	10729	10746	5373	0.000150737	-0.0122775	30	68	0.05	0.0220588	FALSE	9.31772e-05	-0.0219303	-0.00262467
Cuneus	Right	1.21814	0.223197	5.76638e-05	10753	10770	5385	0.000137977	0.0117464	31	68	0.05	0.0227941	FALSE	9.29716e-05	0.00210418	0.0213885
FrontalPole	Right	-1.20615	0.227788	-0.000147995	10679	10696	5348	0.00013621	-0.0116709	32	68	0.05	0.0235294	FALSE	9.36162e-05	-0.0213465	-0.00199536
ParsTriangularis	Left	-1.12716	0.259701	-6.38903e-05	10667	10684	5342	0.00011909	-0.0109128	33	68	0.05	0.0242647	FALSE	9.37247e-05	-0.020594	-0.00123168
TemporalPole	Left	-1.12678	0.259859	-0.000183736	10599	10616	5308	0.000119775	-0.0109442	34	68	0.05	0.025	FALSE	9.43259e-05	-0.0206563	-0.001232
InfParietal	Left	1.04476	0.296157	4.35889e-05	10641	10658	5329	0.000102567	0.0101275	35	68	0.05	0.0257353	FALSE	9.39569e-05	0.000434402	0.0198207
Supramarginal	Right	1.03958	0.298559	5.2475e-05	10513	10530	5265	0.000102788	0.0101385	36	68	0.05	0.0264706	FALSE	9.51008e-05	0.000386502	0.0198904
CaudMidFrontal	Right	0.880202	0.37877	4.76825e-05	10619	10636	5318	7.29541e-05	0.00854132	37	68	0.05	0.0272059	FALSE	9.41571e-05	-0.00116214	0.0182448
CaudAntCing	Right	0.878514	0.379685	5.85359e-05	10619	10636	5318	7.26746e-05	0.00852494	38	68	0.05	0.0279412	FALSE	9.41571e-05	-0.00117852	0.0182284
Paracentral	Right	0.849337	0.395713	4.23144e-05	10711	10728	5364	6.73444e-05	0.00820636	39	68	0.05	0.0286765	FALSE	9.33494e-05	-0.00145539	0.0178681
Supramarginal	Left	-0.849108	0.39584	-4.18448e-05	10497	10514	5257	6.86801e-05	-0.00828735	40	68	0.05	0.0294118	FALSE	9.52522e-05	-0.0180471	0.00147238
Postcentral	Right	0.84772	0.396613	4.14724e-05	10559	10576	5288	6.80538e-05	0.00824947	41	68	0.05	0.0301471	FALSE	9.4693e-05	-0.00148156	0.0179805
Precentral	Left	0.835649	0.403371	3.46423e-05	10487	10504	5252	6.65837e-05	0.00815988	42	68	0.05	0.0308824	FALSE	9.53435e-05	-0.00160451	0.0179243
CaudAntCing	Left	0.78602	0.431873	6.12412e-05	10741	10758	5379	5.75172e-05	0.00758401	43	68	0.05	0.0316176	FALSE	9.30905e-05	-0.00206433	0.0172324
TransverseTemporal	Right	0.765936	0.443731	6.22591e-05	10743	10760	5380	5.46054e-05	0.00738955	44	68	0.05	0.0323529	FALSE	9.30737e-05	-0.00225793	0.017037
InfTemporal	Right	-0.755276	0.4501	-3.57445e-05	10631	10648	5324	5.36554e-05	-0.00732498	45	68	0.05	0.0330882	FALSE	9.40544e-05	-0.0170232	0.00237318
ParsOrbitalis	Left	-0.722648	0.469912	-5.30749e-05	10673	10690	5345	4.89267e-05	-0.00699476	46	68	0.05	0.0338235	FALSE	9.36852e-05	-0.0166739	0.00268435
CaudMidFrontal	Left	0.698455	0.484908	3.47451e-05	10635	10652	5326	4.5869e-05	0.00677267	47	68	0.05	0.0345588	FALSE	9.40205e-05	-0.00292375	0.0164691
MidTemporal	Right	-0.672658	0.501179	-3.36955e-05	10535	10552	5276	4.29473e-05	-0.00655342	48	68	0.05	0.0352941	FALSE	9.49135e-05	-0.0162958	0.00318894
Entorhinal	Right	-0.631353	0.527823	-0.000108253	10683	10700	5350	3.73109e-05	-0.00610826	49	68	0.05	0.0360294	FALSE	9.35997e-05	-0.015783	0.00356643
Pericalcarine	Right	0.603424	0.546239	3.90203e-05	10769	10786	5393	3.38108e-05	0.00581471	50	68	0.05	0.0367647	FALSE	9.28529e-05	-0.00382131	0.0154507
Fusiform	Right	-0.557783	0.577004	-2.37207e-05	10709	10726	5363	2.90516e-05	-0.00538995	51	68	0.05	0.0375	FALSE	9.3374e-05	-0.015053	0.00427307
SuperTemporal	Left	0.53377	0.593512	2.53187e-05	10711	10728	5364	2.65991e-05	0.00515743	52	68	0.05	0.0382353	FALSE	9.3357e-05	-0.00450472	0.0148196
Fusiform	Left	0.51456	0.606871	2.13201e-05	10697	10714	5357	2.47514e-05	0.00497508	53	68	0.05	0.0389706	FALSE	9.34795e-05	-0.0046934	0.0146436
ParsOpercularis	Left	0.479666	0.631475	2.44363e-05	10663	10680	5340	2.15769e-05	0.00464509	54	68	0.05	0.0397059	FALSE	9.37782e-05	-0.00503882	0.014329
Parahippocampal	Right	-0.438575	0.660979	-3.32811e-05	10761	10778	5389	1.78742e-05	-0.00422779	55	68	0.05	0.0404412	FALSE	9.29248e-05	-0.0138675	0.00541196
SuperTemporal	Right	0.396209	0.691959	1.86863e-05	10731	10748	5374	1.46286e-05	0.00382473	56	68	0.05	0.0411765	FALSE	9.31852e-05	-0.00582852	0.013478
Entorhinal	Left	-0.365221	0.714953	-5.65547e-05	10661	10678	5339	1.25115e-05	-0.00353716	57	68	0.05	0.0419118	FALSE	9.37975e-05	-0.0132221	0.00614775
Precentral	Right	0.345431	0.729777	1.459e-05	10335	10352	5176	1.15454e-05	0.00339785	58	68	0.05	0.0426471	FALSE	9.67564e-05	-0.00643863	0.0132343
ParsOpercularis	Right	-0.282894	0.777264	-1.40091e-05	10699	10716	5358	7.47997e-06	-0.00273495	59	68	0.05	0.0433824	FALSE	9.34653e-05	-0.0124027	0.00693279
PostCing	Left	-0.276744	0.781982	-1.32392e-05	10689	10706	5353	7.16498e-06	-0.00267675	60	68	0.05	0.0441176	FALSE	9.35528e-05	-0.012349	0.00699552
Insula	Left	0.252184	0.800904	2.28814e-05	10735	10752	5376	5.92419e-06	0.00243397	61	68	0.05	0.0448529	FALSE	9.31521e-05	-0.00721757	0.0120855
Paracentral	Left	0.251183	0.801677	1.26476e-05	10705	10722	5361	5.89376e-06	0.00242771	62	68	0.05	0.0455882	FALSE	9.34132e-05	-0.00723734	0.0120928
LatOrbFrontal	Left	-0.222064	0.824269	-1.36791e-05	10703	10720	5360	4.60731e-06	-0.00214646	63	68	0.05	0.0463235	FALSE	9.34309e-05	-0.0118124	0.0075195
BanksSTS	Left	0.212255	0.831912	1.11685e-05	10737	10754	5377	4.19597e-06	0.00204841	64	68	0.05	0.0470588	FALSE	9.31351e-05	-0.00760225	0.0116991
IsthmusCing	Right	-0.143273	0.886077	-7.58707e-06	10707	10724	5362	1.91716e-06	-0.00138462	65	68	0.05	0.0477941	FALSE	9.33965e-05	-0.0110488	0.00827957
LatOrbFrontal	Right	0.115878	0.907752	8.18161e-06	10739	10756	5378	1.25036e-06	0.0011182	66	68	0.05	0.0485294	FALSE	9.31183e-05	-0.00853159	0.010768
IsthmusCing	Left	0.0547228	0.95636	2.89429e-06	10697	10714	5357	2.79946e-07	0.000529099	67	68	0.05	0.0492647	FALSE	9.34841e-05	-0.00913962	0.0101978
Parahippocampal	Left	0.0119405	0.990473	9.35298e-07	10771	10788	5394	1.3237e-08	0.000115052	68	68	0.05	0.05	FALSE	9.28419e-05	-0.0095204	0.0097505

## Sheet: e6 Thickness~PAExPTE(SM)
Region	Hemisphere	TValue	PValue	Estimate	DF	NumberObservations	NumberParticipants	PartialR2	PartialR	Rank	TotalTests	FDRValue	QCriterion	QSignificance	PartialRVar	PartialRVar_LowerCI	PartialRVar_UpperCI
Cuneus	Right	-2.41444	0.0157759	-0.00519419	10753	10770	5385	0.000541837	-0.0232774	1	68	0.05	0.000735294	FALSE	9.28966e-05	-0.0329157	-0.0136391
Precuneus	Left	-2.17732	0.0294784	-0.00288678	10693	10710	5355	0.000443152	-0.0210512	2	68	0.05	0.00147059	FALSE	9.34363e-05	-0.0307174	-0.0113849
Cuneus	Left	-2.09928	0.0358151	-0.00472095	10773	10790	5395	0.00040891	-0.0202215	3	68	0.05	0.00220588	FALSE	9.27488e-05	-0.0298521	-0.0105909
TemporalPole	Right	-2.09062	0.0365858	-0.00966806	10543	10560	5280	0.000414388	-0.0203565	4	68	0.05	0.00294118	FALSE	9.47711e-05	-0.0300916	-0.0106215
Lingual	Right	-2.06945	0.0385273	-0.00397182	10753	10770	5385	0.000398116	-0.0199528	5	68	0.05	0.00367647	FALSE	9.29233e-05	-0.0295925	-0.0103132
Supramarginal	Right	-1.96684	0.0492274	-0.0032578	10513	10530	5265	0.000367836	-0.019179	6	68	0.05	0.00441176	FALSE	9.50504e-05	-0.0289284	-0.00942966
FrontalPole	Left	1.95538	0.0505638	0.00863184	10647	10664	5332	0.000358989	0.018947	7	68	0.05	0.00514706	FALSE	9.38557e-05	0.00925909	0.0286349
Precentral	Right	1.8427	0.0654019	0.00278538	10335	10352	5176	0.000328439	0.0181229	8	68	0.05	0.00588235	FALSE	9.6695e-05	0.00828952	0.0279563
LatOccipital	Right	-1.63273	0.102555	-0.00250903	10757	10774	5387	0.000247759	-0.0157404	9	68	0.05	0.00661765	FALSE	9.29167e-05	-0.0253797	-0.00610103
SupFrontal	Right	1.49977	0.133703	0.0022524	10707	10724	5362	0.000210035	0.0144926	10	68	0.05	0.00735294	FALSE	9.33576e-05	0.00483039	0.0241547
Fusiform	Right	1.44492	0.148508	0.00235717	10709	10726	5363	0.00019492	0.0139614	11	68	0.05	0.00808824	FALSE	9.3343e-05	0.00429997	0.0236228
LatOrbFrontal	Right	1.44049	0.149757	0.00289569	10739	10756	5378	0.000193186	0.0138991	12	68	0.05	0.00882353	FALSE	9.30826e-05	0.00425121	0.0235471
Lingual	Left	-1.43468	0.151407	-0.00281555	10747	10764	5382	0.000191488	-0.0138379	13	68	0.05	0.00955882	FALSE	9.30136e-05	-0.0234823	-0.00419355
Parahippocampal	Right	1.43076	0.152529	0.00523413	10761	10778	5389	0.000190194	0.0137911	14	68	0.05	0.0102941	FALSE	9.28928e-05	0.00415298	0.0234292
MidTemporal	Left	1.39975	0.161617	0.00292471	10567	10584	5292	0.000185383	0.0136156	15	68	0.05	0.0110294	FALSE	9.45992e-05	0.00388935	0.0233418
ParsTriangularis	Right	1.34373	0.179064	0.00261865	10693	10710	5355	0.000168831	0.0129935	16	68	0.05	0.0117647	FALSE	9.34875e-05	0.00332459	0.0226624
RostAntCing	Left	-1.3385	0.180761	-0.00422929	10747	10764	5382	0.000166678	-0.0129104	17	68	0.05	0.0125	FALSE	9.30182e-05	-0.022555	-0.00326579
Pericalcarine	Left	-1.30706	0.191219	-0.00329889	10785	10802	5401	0.000158381	-0.012585	18	68	0.05	0.0132353	FALSE	9.2692e-05	-0.0222126	-0.00295729
RostMidFrontal	Right	1.28355	0.199326	0.00191471	10673	10690	5345	0.000154338	0.0124233	19	68	0.05	0.0139706	FALSE	9.36654e-05	0.00274521	0.0221014
Supramarginal	Left	1.19161	0.23344	0.00192676	10497	10514	5257	0.000135253	0.0116298	20	68	0.05	0.0147059	FALSE	9.52395e-05	0.00187075	0.0213889
SupFrontal	Left	1.14341	0.252893	0.0017347	10683	10700	5350	0.000122366	0.0110619	21	68	0.05	0.0154412	FALSE	9.35838e-05	0.00138803	0.0207358
SuperTemporal	Right	-1.09889	0.271841	-0.00205834	10731	10748	5374	0.000112517	-0.0106074	22	68	0.05	0.0161765	FALSE	9.3167e-05	-0.0202597	-0.000955112
LatOccipital	Left	-1.08047	0.279958	-0.00162564	10763	10780	5390	0.000108454	-0.0104141	23	68	0.05	0.0169118	FALSE	9.28907e-05	-0.0200521	-0.000776118
Parahippocampal	Left	1.01856	0.308433	0.00457584	10771	10788	5394	9.63118e-05	0.00981386	24	68	0.05	0.0176471	FALSE	9.2824e-05	0.000179335	0.0194484
Precentral	Left	0.921003	0.35707	0.00135684	10487	10504	5252	8.08789e-05	0.00899327	25	68	0.05	0.0183824	FALSE	9.53407e-05	-0.000770988	0.0187575
Postcentral	Left	0.898332	0.369029	0.0016541	10691	10708	5354	7.54784e-05	0.00868783	26	68	0.05	0.0191176	FALSE	9.35225e-05	-0.000982871	0.0183585
TemporalPole	Left	-0.87343	0.382449	-0.00401316	10599	10616	5308	7.19714e-05	-0.00848359	27	68	0.05	0.0198529	FALSE	9.43349e-05	-0.0181962	0.00122902
Insula	Right	0.837438	0.402365	0.00213983	10729	10746	5373	6.53609e-05	0.00808461	28	68	0.05	0.0205882	FALSE	9.31931e-05	-0.00156905	0.0177383
InfParietal	Right	-0.805222	0.42071	-0.0010978	10617	10634	5317	6.10664e-05	-0.0078145	29	68	0.05	0.0213235	FALSE	9.41771e-05	-0.017519	0.00188999
Fusiform	Left	0.772309	0.439949	0.0012029	10697	10714	5357	5.57565e-05	0.00746703	30	68	0.05	0.0220588	FALSE	9.34737e-05	-0.00220115	0.0171352
MedOrbFrontal	Right	0.756015	0.449657	0.0015998	10717	10734	5367	5.33292e-05	0.00730268	31	68	0.05	0.0227941	FALSE	9.32997e-05	-0.0023565	0.0169619
ParsOpercularis	Right	0.712006	0.476476	0.00145707	10699	10716	5358	4.7381e-05	0.00688338	32	68	0.05	0.0235294	FALSE	9.34578e-05	-0.00278397	0.0165507
ParsOrbitalis	Left	-0.693584	0.487958	-0.00196348	10673	10690	5345	4.50705e-05	-0.00671346	33	68	0.05	0.0242647	FALSE	9.36859e-05	-0.0163926	0.00296569
FrontalPole	Right	-0.665961	0.50545	-0.00286521	10679	10696	5348	4.15288e-05	-0.00644429	34	68	0.05	0.025	FALSE	9.36339e-05	-0.0161207	0.00323218
CaudMidFrontal	Right	0.628825	0.529477	0.00119273	10619	10636	5318	3.72358e-05	0.00610211	35	68	0.05	0.0257353	FALSE	9.41638e-05	-0.00360169	0.0158059
InfTemporal	Left	-0.620445	0.534978	-0.00116515	10655	10672	5336	3.61274e-05	-0.00601061	36	68	0.05	0.0264706	FALSE	9.38459e-05	-0.015698	0.0036768
ParsOrbitalis	Right	0.599161	0.549078	0.00167217	10723	10740	5370	3.34777e-05	0.00578599	37	68	0.05	0.0272059	FALSE	9.32512e-05	-0.00387067	0.0154427
PostCing	Left	-0.590518	0.554856	-0.00131271	10689	10706	5353	3.26224e-05	-0.0057116	38	68	0.05	0.0279412	FALSE	9.3548e-05	-0.0153836	0.00396042
Pericalcarine	Right	0.586876	0.5573	0.00152101	10769	10786	5393	3.19818e-05	0.00565525	39	68	0.05	0.0286765	FALSE	9.28532e-05	-0.00398079	0.0152913
SuperParietal	Left	-0.577676	0.563495	-0.000774051	10693	10710	5355	3.12072e-05	-0.00558634	40	68	0.05	0.0294118	FALSE	9.35133e-05	-0.0152566	0.00408388
Paracentral	Left	-0.569011	0.56936	-0.00113083	10705	10722	5361	3.02442e-05	-0.00549947	41	68	0.05	0.0301471	FALSE	9.34086e-05	-0.0151643	0.00416534
LatOrbFrontal	Left	0.567568	0.57034	0.0010586	10703	10720	5360	3.00966e-05	0.00548603	42	68	0.05	0.0308824	FALSE	9.34261e-05	-0.00417969	0.0151518
IsthmusCing	Left	0.56399	0.572773	0.00145996	10697	10714	5357	2.9735e-05	0.00545298	43	68	0.05	0.0316176	FALSE	9.34786e-05	-0.00421546	0.0151214
InfParietal	Left	0.53617	0.591852	0.000747663	10641	10658	5329	2.70154e-05	0.00519763	44	68	0.05	0.0323529	FALSE	9.39711e-05	-0.00449624	0.0148915
Paracentral	Right	-0.479386	0.631674	-0.000915684	10711	10728	5364	2.14551e-05	-0.00463197	45	68	0.05	0.0330882	FALSE	9.3358e-05	-0.0142942	0.00503023
CaudMidFrontal	Left	-0.427918	0.66872	-0.000786234	10635	10652	5326	1.72177e-05	-0.00414942	46	68	0.05	0.0338235	FALSE	9.40259e-05	-0.0138461	0.00554727
IsthmusCing	Right	-0.425431	0.670531	-0.0011322	10707	10724	5362	1.69037e-05	-0.00411141	47	68	0.05	0.0345588	FALSE	9.33937e-05	-0.0137755	0.00555263
MedOrbFrontal	Left	0.371571	0.71022	0.000838194	10701	10718	5359	1.29019e-05	0.00359192	48	68	0.05	0.0352941	FALSE	9.34468e-05	-0.00607487	0.0132587
CaudAntCing	Right	0.363449	0.716277	0.00116922	10619	10636	5318	1.24394e-05	0.00352695	49	68	0.05	0.0360294	FALSE	9.41685e-05	-0.0061771	0.013231
Postcentral	Right	-0.353682	0.723585	-0.000686915	10559	10576	5288	1.18467e-05	-0.0034419	50	68	0.05	0.0367647	FALSE	9.47037e-05	-0.0131735	0.00628968
ParsOpercularis	Left	0.343196	0.731458	0.000641841	10663	10680	5340	1.10459e-05	0.00332354	51	68	0.05	0.0375	FALSE	9.37802e-05	-0.00636048	0.0130076
SuperParietal	Right	-0.289771	0.771997	-0.000393808	10667	10684	5342	7.87161e-06	-0.00280564	52	68	0.05	0.0382353	FALSE	9.37456e-05	-0.0124879	0.00687659
BanksSTS	Right	0.276514	0.782159	0.000752026	10797	10814	5407	7.08152e-06	0.00266111	53	68	0.05	0.0389706	FALSE	9.2617e-05	-0.00696266	0.0122849
TransverseTemporal	Right	-0.271027	0.786376	-0.000862685	10743	10760	5380	6.83748e-06	-0.00261486	54	68	0.05	0.0397059	FALSE	9.30826e-05	-0.0122628	0.00703307
CaudAntCing	Left	0.249167	0.803236	0.000888329	10741	10758	5379	5.78009e-06	0.00240418	55	68	0.05	0.0404412	FALSE	9.31001e-05	-0.00724466	0.012053
RostMidFrontal	Left	0.235912	0.813505	0.000337281	10665	10682	5341	5.2184e-06	0.00228438	56	68	0.05	0.0411765	FALSE	9.37637e-05	-0.00739878	0.0119675
BanksSTS	Left	0.235791	0.8136	0.000606491	10737	10754	5377	5.17808e-06	0.00227554	57	68	0.05	0.0419118	FALSE	9.31349e-05	-0.0073751	0.0119262
PostCing	Right	-0.221543	0.824674	-0.00045079	10669	10686	5343	4.60034e-06	-0.00214484	58	68	0.05	0.0426471	FALSE	9.37286e-05	-0.0118262	0.00753652
TransverseTemporal	Left	-0.19463	0.845686	-0.000601839	10753	10770	5385	3.52281e-06	-0.00187691	59	68	0.05	0.0433824	FALSE	9.29966e-05	-0.0115204	0.00776656
RostAntCing	Right	0.18806	0.850833	0.000643109	10733	10750	5375	3.2951e-06	0.00181524	60	68	0.05	0.0441176	FALSE	9.317e-05	-0.00783722	0.0114677
Entorhinal	Left	0.182537	0.855165	0.00089944	10661	10678	5339	3.12537e-06	0.00176787	61	68	0.05	0.0448529	FALSE	9.37992e-05	-0.00791713	0.0114529
ParsTriangularis	Left	0.17566	0.860564	0.000356976	10667	10684	5342	2.8927e-06	0.00170079	62	68	0.05	0.0455882	FALSE	9.37465e-05	-0.00798148	0.0113831
Entorhinal	Right	0.171987	0.863451	0.000930901	10683	10700	5350	2.76885e-06	0.00166399	63	68	0.05	0.0463235	FALSE	9.36061e-05	-0.00801104	0.011339
Insula	Left	-0.102542	0.918328	-0.000250586	10735	10752	5376	9.79498e-07	-0.000989696	64	68	0.05	0.0470588	FALSE	9.31531e-05	-0.0106413	0.00866189
Precuneus	Right	-0.0859134	0.931537	-0.000114053	10733	10750	5375	6.87702e-07	-0.000829278	65	68	0.05	0.0477941	FALSE	9.31705e-05	-0.0104818	0.00882321
InfTemporal	Right	-0.0824979	0.934252	-0.000153941	10631	10648	5324	6.40194e-07	-0.000800121	66	68	0.05	0.0485294	FALSE	9.40644e-05	-0.0104988	0.00889856
SuperTemporal	Left	0.0748715	0.940318	0.000149673	10711	10728	5364	5.23363e-07	0.000723439	67	68	0.05	0.0492647	FALSE	9.33619e-05	-0.00893896	0.0103858
MidTemporal	Right	0.0427927	0.965868	8.11396e-05	10535	10552	5276	1.73822e-07	0.00041692	68	68	0.05	0.05	FALSE	9.49217e-05	-0.00932585	0.0101597

## Sheet: e7 Thickness~PAExPTExAge(SM)
Region	Hemisphere	TValue	PValue	Estimate	DF	NumberObservations	NumberParticipants	PartialR2	PartialR	Rank	TotalTests	FDRValue	QCriterion	QSignificance	PartialRVar	PartialRVar_LowerCI	PartialRVar_UpperCI
CaudMidFrontal	Right	-3.04981	0.00229552	-0.00016512	10619	10636	5318	0.000875147	-0.0295829	1	68	0.05	0.000735294	FALSE	9.40061e-05	-0.0392786	-0.0198872
Entorhinal	Left	-2.15518	0.0311701	-0.000333614	10661	10678	5339	0.000435492	-0.0208684	2	68	0.05	0.00147059	FALSE	9.37182e-05	-0.0305493	-0.0111876
IsthmusCing	Right	1.78785	0.0738292	9.46135e-05	10707	10724	5362	0.000298444	0.0172755	3	68	0.05	0.00220588	FALSE	9.33411e-05	0.00761421	0.0269368
MedOrbFrontal	Right	1.74262	0.0814294	0.000122574	10717	10734	5367	0.000283274	0.0168308	4	68	0.05	0.00294118	FALSE	9.32568e-05	0.00717379	0.0264877
FrontalPole	Left	1.71766	0.0858873	0.000213444	10647	10664	5332	0.000277031	0.0166442	5	68	0.05	0.00367647	FALSE	9.38711e-05	0.00695553	0.026333
TransverseTemporal	Right	1.60109	0.109387	0.00013009	10743	10760	5380	0.000238562	0.0154455	6	68	0.05	0.00441176	FALSE	9.30395e-05	0.00579977	0.0250912
CaudAntCing	Left	1.59662	0.110379	0.000124321	10741	10758	5379	0.000237278	0.0154038	7	68	0.05	0.00514706	FALSE	9.3057e-05	0.00575723	0.0250504
SuperTemporal	Left	1.53429	0.124989	7.2743e-05	10711	10728	5364	0.000219729	0.0148233	8	68	0.05	0.00588235	FALSE	9.33209e-05	0.00516298	0.0244835
InfTemporal	Left	1.44224	0.149265	6.85456e-05	10655	10672	5336	0.000195179	0.0139707	9	68	0.05	0.00661765	FALSE	9.3816e-05	0.00428479	0.0236565
Parahippocampal	Right	1.42456	0.154314	0.000108037	10761	10778	5389	0.00018855	0.0137313	10	68	0.05	0.00735294	FALSE	9.28931e-05	0.00409324	0.0233695
Fusiform	Left	-1.38434	0.166284	-5.73397e-05	10697	10714	5357	0.00017912	-0.0133836	11	68	0.05	0.00808824	FALSE	9.34507e-05	-0.0230506	-0.0037166
ParsOrbitalis	Right	-1.35962	0.17398	-9.51637e-05	10723	10740	5370	0.000172362	-0.0131287	12	68	0.05	0.00882353	FALSE	9.32253e-05	-0.022784	-0.00347336
InfTemporal	Right	1.29379	0.195765	6.12057e-05	10631	10648	5324	0.00015743	0.0125471	13	68	0.05	0.00955882	FALSE	9.40349e-05	0.00284994	0.0222443
MidTemporal	Left	1.28093	0.200245	6.60325e-05	10567	10584	5292	0.000155251	0.01246	14	68	0.05	0.0102941	FALSE	9.46049e-05	0.00273347	0.0221865
Postcentral	Left	1.17465	0.240163	5.06868e-05	10691	10708	5354	0.000129044	0.0113598	15	68	0.05	0.0110294	FALSE	9.35125e-05	0.00168958	0.02103
RostMidFrontal	Right	-1.14815	0.250933	-5.54862e-05	10673	10690	5345	0.000123497	-0.0111129	16	68	0.05	0.0117647	FALSE	9.36712e-05	-0.0207913	-0.00143453
SupFrontal	Right	-1.13324	0.25714	-5.1323e-05	10707	10724	5362	0.000119928	-0.0109512	17	68	0.05	0.0125	FALSE	9.33744e-05	-0.0206142	-0.00128814
ParsTriangularis	Right	-1.11853	0.263367	-6.48817e-05	10693	10710	5355	0.000116988	-0.0108161	18	68	0.05	0.0132353	FALSE	9.34972e-05	-0.0204855	-0.00114672
BanksSTS	Right	-1.11549	0.264666	-5.78331e-05	10797	10814	5407	0.000115233	-0.0107347	19	68	0.05	0.0139706	FALSE	9.2597e-05	-0.0203574	-0.00111193
Precentral	Right	-1.10554	0.268949	-4.66782e-05	10335	10352	5176	0.000118247	-0.0108742	20	68	0.05	0.0147059	FALSE	9.67357e-05	-0.0207096	-0.00103872
MidTemporal	Right	-1.04786	0.294729	-5.24741e-05	10535	10552	5276	0.000104213	-0.0102085	21	68	0.05	0.0154412	FALSE	9.49019e-05	-0.0199503	-0.00046673
InfParietal	Left	-1.03217	0.302015	-4.30452e-05	10641	10658	5329	0.00010011	-0.0100055	22	68	0.05	0.0161765	FALSE	9.39573e-05	-0.0196987	-0.000312353
Supramarginal	Left	-0.98183	0.326206	-4.83697e-05	10497	10514	5257	9.18263e-05	-0.00958261	23	68	0.05	0.0169118	FALSE	9.52478e-05	-0.0193421	0.000176893
RostMidFrontal	Left	0.949349	0.342464	4.32903e-05	10665	10682	5341	8.44996e-05	0.00919237	24	68	0.05	0.0176471	FALSE	9.37488e-05	-0.000490031	0.0188748
CaudMidFrontal	Left	0.917138	0.359091	4.56121e-05	10635	10652	5326	7.90856e-05	0.00889301	25	68	0.05	0.0183824	FALSE	9.40143e-05	-0.000803088	0.0185891
LatOccipital	Right	-0.908375	0.3637	-3.38912e-05	10757	10774	5387	7.67019e-05	-0.00875796	26	68	0.05	0.0191176	FALSE	9.29485e-05	-0.0183989	0.000883016
Cuneus	Right	0.904952	0.365511	4.2812e-05	10753	10770	5385	7.61533e-05	0.00872659	27	68	0.05	0.0198529	FALSE	9.29831e-05	-0.000916191	0.0183694
Lingual	Left	0.852356	0.394036	3.74019e-05	10747	10764	5382	6.75967e-05	0.00822172	28	68	0.05	0.0205882	FALSE	9.30366e-05	-0.00142383	0.0178673
LatOccipital	Left	-0.845226	0.398003	-3.16146e-05	10763	10780	5390	6.63718e-05	-0.00814689	29	68	0.05	0.0213235	FALSE	9.28986e-05	-0.0177853	0.0014915
Precuneus	Left	0.794446	0.426954	2.72055e-05	10693	10710	5355	5.90205e-05	0.00768248	30	68	0.05	0.0220588	FALSE	9.35081e-05	-0.00198748	0.0173524
Supramarginal	Right	0.757181	0.448959	3.82069e-05	10513	10530	5265	5.45316e-05	0.00738455	31	68	0.05	0.0227941	FALSE	9.511e-05	-0.00236788	0.017137
Lingual	Right	-0.750349	0.453061	-3.29945e-05	10753	10770	5385	5.23569e-05	-0.00723581	32	68	0.05	0.0235294	FALSE	9.29876e-05	-0.0168788	0.0024072
Entorhinal	Right	-0.746873	0.455157	-0.000128007	10683	10700	5350	5.22128e-05	-0.00722585	33	68	0.05	0.0242647	FALSE	9.35969e-05	-0.0169004	0.0024487
SuperParietal	Left	0.690805	0.489703	2.94569e-05	10693	10710	5355	4.46265e-05	0.0066803	34	68	0.05	0.025	FALSE	9.35108e-05	-0.00298979	0.0163504
Fusiform	Right	-0.676428	0.498783	-2.87505e-05	10709	10726	5363	4.27244e-05	-0.00653639	35	68	0.05	0.0257353	FALSE	9.33714e-05	-0.0161993	0.0031265
Paracentral	Left	0.676198	0.498929	3.40252e-05	10705	10722	5361	4.27113e-05	0.00653539	36	68	0.05	0.0264706	FALSE	9.34063e-05	-0.0031293	0.0162001
ParsOrbitalis	Left	0.656921	0.511246	4.82232e-05	10673	10690	5345	4.04317e-05	0.00635859	37	68	0.05	0.0272059	FALSE	9.36868e-05	-0.0033206	0.0160378
CaudAntCing	Right	0.645186	0.518821	4.29666e-05	10619	10636	5318	3.91985e-05	0.00626087	38	68	0.05	0.0279412	FALSE	9.41634e-05	-0.00344291	0.0159647
FrontalPole	Right	0.528451	0.597197	6.48156e-05	10679	10696	5348	2.61498e-05	0.00511369	39	68	0.05	0.0286765	FALSE	9.36368e-05	-0.00456293	0.0147903
TemporalPole	Left	-0.483657	0.628639	-7.8846e-05	10599	10616	5308	2.207e-05	-0.00469787	40	68	0.05	0.0294118	FALSE	9.43444e-05	-0.014411	0.00501524
Insula	Right	-0.453302	0.65034	-4.28699e-05	10729	10746	5373	1.91517e-05	-0.00437627	41	68	0.05	0.0301471	FALSE	9.32018e-05	-0.0140304	0.00527784
IsthmusCing	Left	0.445304	0.656109	2.35333e-05	10697	10714	5357	1.85372e-05	0.00430548	42	68	0.05	0.0308824	FALSE	9.34807e-05	-0.00536306	0.013974
ParsTriangularis	Left	-0.408775	0.682713	-2.31594e-05	10667	10684	5342	1.56646e-05	-0.00395786	43	68	0.05	0.0316176	FALSE	9.37441e-05	-0.01364	0.0057243
SuperParietal	Right	-0.405253	0.6853	-1.69549e-05	10667	10684	5342	1.53959e-05	-0.00392376	44	68	0.05	0.0323529	FALSE	9.37442e-05	-0.0136059	0.0057584
LatOrbFrontal	Right	0.382421	0.702156	2.69974e-05	10739	10756	5378	1.3618e-05	0.00369026	45	68	0.05	0.0330882	FALSE	9.3116e-05	-0.0059594	0.0133399
LatOrbFrontal	Left	-0.377563	0.705763	-2.32484e-05	10703	10720	5360	1.33189e-05	-0.0036495	46	68	0.05	0.0338235	FALSE	9.34293e-05	-0.0133154	0.00601638
Parahippocampal	Left	-0.365481	0.714759	-2.86066e-05	10771	10788	5394	1.24013e-05	-0.00352155	47	68	0.05	0.0345588	FALSE	9.28396e-05	-0.0131569	0.00611378
MedOrbFrontal	Left	-0.348012	0.727838	-2.69138e-05	10701	10718	5359	1.13177e-05	-0.00336418	48	68	0.05	0.0352941	FALSE	9.34471e-05	-0.013031	0.00630262
Insula	Left	0.337609	0.735664	3.06248e-05	10735	10752	5376	1.06175e-05	0.00325845	49	68	0.05	0.0360294	FALSE	9.31513e-05	-0.00639304	0.0129099
Pericalcarine	Left	-0.303561	0.761468	-1.86507e-05	10785	10802	5401	8.54415e-06	-0.00292304	50	68	0.05	0.0367647	FALSE	9.27198e-05	-0.0125522	0.00670607
Pericalcarine	Right	0.29006	0.771776	1.87474e-05	10769	10786	5393	7.81261e-06	0.0027951	51	68	0.05	0.0375	FALSE	9.28577e-05	-0.00684116	0.0124314
TemporalPole	Right	0.289592	0.772134	4.74152e-05	10543	10560	5280	7.95435e-06	0.00282035	52	68	0.05	0.0382353	FALSE	9.48482e-05	-0.00691866	0.0125593
PostCing	Left	0.269044	0.787901	1.28643e-05	10689	10706	5353	6.77182e-06	0.00260227	53	68	0.05	0.0389706	FALSE	9.35529e-05	-0.00707	0.0122745
SuperTemporal	Right	0.261082	0.794034	1.23059e-05	10731	10748	5374	6.35202e-06	0.00252032	54	68	0.05	0.0397059	FALSE	9.31868e-05	-0.00713301	0.0121737
PostCing	Right	0.252505	0.800655	1.17964e-05	10669	10686	5343	5.97606e-06	0.0024446	55	68	0.05	0.0404412	FALSE	9.37284e-05	-0.00723674	0.0121259
InfParietal	Right	-0.24644	0.805347	-9.99718e-06	10617	10634	5317	5.72028e-06	-0.00239171	56	68	0.05	0.0411765	FALSE	9.41875e-05	-0.0120967	0.00731331
Paracentral	Right	-0.239321	0.810862	-1.19169e-05	10711	10728	5364	5.34722e-06	-0.00231241	57	68	0.05	0.0419118	FALSE	9.3361e-05	-0.0119748	0.00734994
SupFrontal	Left	-0.23098	0.817334	-9.92165e-06	10683	10700	5350	4.99407e-06	-0.00223474	58	68	0.05	0.0426471	FALSE	9.36057e-05	-0.0119097	0.00744026
Precuneus	Right	-0.191141	0.848419	-6.65818e-06	10733	10750	5375	3.40397e-06	-0.00184499	59	68	0.05	0.0433824	FALSE	9.317e-05	-0.0114974	0.00780747
Precentral	Left	0.18094	0.856418	7.49851e-06	10487	10504	5252	3.12188e-06	0.00176688	60	68	0.05	0.0441176	FALSE	9.53556e-05	-0.00799813	0.0115319
BanksSTS	Left	-0.177674	0.858982	-9.34216e-06	10737	10754	5377	2.94011e-06	-0.00171468	61	68	0.05	0.0448529	FALSE	9.31353e-05	-0.0113653	0.00793599
RostAntCing	Right	-0.172354	0.863163	-1.72736e-05	10733	10750	5375	2.76771e-06	-0.00166364	62	68	0.05	0.0455882	FALSE	9.31701e-05	-0.0113161	0.00798882
ParsOpercularis	Right	-0.166869	0.867477	-8.25953e-06	10699	10716	5358	2.60259e-06	-0.00161325	63	68	0.05	0.0463235	FALSE	9.34662e-05	-0.011281	0.00805454
Postcentral	Right	0.137526	0.890618	6.72504e-06	10559	10576	5288	1.79121e-06	0.00133836	64	68	0.05	0.0470588	FALSE	9.47056e-05	-0.00839332	0.01107
Cuneus	Left	-0.0535157	0.957322	-2.58507e-06	10773	10790	5395	2.65843e-07	-0.0005156	65	68	0.05	0.0477941	FALSE	9.28246e-05	-0.0101502	0.00911895
TransverseTemporal	Left	-0.0267906	0.978627	-1.98164e-06	10753	10770	5385	6.67474e-08	-0.000258355	66	68	0.05	0.0485294	FALSE	9.29973e-05	-0.00990187	0.00938516
RostAntCing	Left	0.0240316	0.980828	2.48597e-06	10747	10764	5382	5.37375e-08	0.000231814	67	68	0.05	0.0492647	FALSE	9.30492e-05	-0.00941439	0.00987802
ParsOpercularis	Left	0.0108666	0.99133	5.53335e-07	10663	10680	5340	1.10741e-08	0.000105234	68	68	0.05	0.05	FALSE	9.37822e-05	-0.00957889	0.00978936

## Sheet: e8 Thickness~Age(ICV)
Region	Hemisphere	TValue	PValue	Estimate	DF	NumberObservations	NumberParticipants	PartialR2	PartialR	Rank	TotalTests	FDRValue	QCriterion	QSignificance	PartialRVar	PartialRVar_LowerCI	PartialRVar_UpperCI
Lingual	Left	-39.8947	0	-0.00213434	10747	10764	5382	0.128993	-0.359155	1	68	0.05	0.000735294	TRUE	7.05921e-05	-0.367557	-0.350754
Lingual	Right	-42.621	0	-0.00229301	10753	10770	5385	0.14452	-0.380158	2	68	0.05	0.00147059	TRUE	6.80597e-05	-0.388408	-0.371908
Precuneus	Left	-45.1606	0	-0.0021569	10693	10710	5355	0.160179	-0.400224	3	68	0.05	0.00220588	TRUE	6.59589e-05	-0.408345	-0.392102
Precuneus	Right	-44.3412	0	-0.00214389	10733	10750	5375	0.154825	-0.393478	4	68	0.05	0.00294118	TRUE	6.65537e-05	-0.401636	-0.38532
Cuneus	Right	-39.216	0	-0.00228342	10753	10770	5385	0.125125	-0.35373	5	68	0.05	0.00367647	TRUE	7.11808e-05	-0.362166	-0.345293
Cuneus	Left	-38.049	2.41275e-297	-0.00221242	10773	10790	5395	0.118465	-0.344187	6	68	0.05	0.00441176	TRUE	7.21345e-05	-0.35268	-0.335694
InfParietal	Left	-34.0479	2.84196e-241	-0.00198142	10641	10658	5329	0.0982399	-0.313432	7	68	0.05	0.00514706	TRUE	7.64187e-05	-0.322174	-0.304691
InfParietal	Right	-32.6035	2.64325e-222	-0.00182094	10617	10634	5317	0.0910092	-0.301677	8	68	0.05	0.00588235	TRUE	7.78247e-05	-0.310499	-0.292855
Postcentral	Left	-31.8294	1.71109e-212	-0.00180049	10691	10708	5354	0.0865601	-0.294211	9	68	0.05	0.00661765	TRUE	7.80444e-05	-0.303045	-0.285377
RostMidFrontal	Right	-31.2743	1.63141e-205	-0.0019384	10673	10690	5345	0.0839478	-0.289737	10	68	0.05	0.00735294	TRUE	7.86238e-05	-0.298605	-0.28087
PostCing	Left	-30.7777	2.21419e-199	-0.00157676	10689	10706	5353	0.0814062	-0.285318	11	68	0.05	0.00808824	TRUE	7.89423e-05	-0.294203	-0.276433
SuperParietal	Left	-30.4546	1.97721e-195	-0.00188969	10693	10710	5355	0.0798143	-0.282514	12	68	0.05	0.00882353	TRUE	7.91865e-05	-0.291413	-0.273616
SuperParietal	Right	-30.3628	2.70087e-194	-0.0018735	10667	10684	5342	0.0795503	-0.282047	13	68	0.05	0.00955882	TRUE	7.94251e-05	-0.290959	-0.273135
LatOccipital	Right	-30.1547	7.7593e-192	-0.00163003	10757	10774	5387	0.0779428	-0.279182	14	68	0.05	0.0102941	TRUE	7.90359e-05	-0.288073	-0.270292
Postcentral	Right	-30.0968	5.35166e-191	-0.00180359	10559	10576	5288	0.0790084	-0.281084	15	68	0.05	0.0110294	TRUE	8.0332e-05	-0.290047	-0.272122
BanksSTS	Left	-29.9956	6.65069e-190	-0.00188514	10737	10754	5377	0.0773184	-0.278062	16	68	0.05	0.0117647	TRUE	7.92904e-05	-0.286966	-0.269157
LatOccipital	Left	-29.9809	9.59312e-190	-0.00161421	10763	10780	5390	0.0770762	-0.277626	17	68	0.05	0.0125	TRUE	7.91404e-05	-0.286522	-0.26873
BanksSTS	Right	-29.72	1.22094e-186	-0.00179224	10797	10814	5407	0.0756211	-0.274993	18	68	0.05	0.0132353	TRUE	7.91402e-05	-0.283889	-0.266097
ParsOrbitalis	Right	-29.0824	4.76113e-179	-0.00224692	10723	10740	5370	0.0731093	-0.270387	19	68	0.05	0.0139706	TRUE	8.012e-05	-0.279338	-0.261436
Paracentral	Left	-28.917	4.19132e-177	-0.00191829	10705	10722	5361	0.0724529	-0.269171	20	68	0.05	0.0147059	TRUE	8.03684e-05	-0.278136	-0.260206
PostCing	Right	-28.84	3.4728e-176	-0.00143941	10669	10686	5343	0.0723211	-0.268926	21	68	0.05	0.0154412	TRUE	8.06625e-05	-0.277907	-0.259945
MedOrbFrontal	Right	-28.7187	8.34993e-175	-0.00219434	10717	10734	5367	0.0714589	-0.267318	22	68	0.05	0.0161765	TRUE	8.04506e-05	-0.276287	-0.258349
RostMidFrontal	Left	-28.4473	1.21565e-171	-0.00170821	10665	10682	5341	0.0705274	-0.26557	23	68	0.05	0.0169118	TRUE	8.10051e-05	-0.27457	-0.25657
Fusiform	Right	-28.0666	2.58641e-167	-0.0015308	10709	10726	5363	0.0685182	-0.26176	24	68	0.05	0.0176471	TRUE	8.10214e-05	-0.270761	-0.252759
IsthmusCing	Left	-27.9677	3.48695e-166	-0.00156776	10697	10714	5357	0.0681399	-0.261036	25	68	0.05	0.0183824	TRUE	8.11782e-05	-0.270046	-0.252026
IsthmusCing	Right	-27.8946	2.31409e-165	-0.00156056	10707	10724	5362	0.0677493	-0.260287	26	68	0.05	0.0191176	TRUE	8.11704e-05	-0.269297	-0.251278
Paracentral	Right	-27.6432	1.56181e-162	-0.001796	10711	10728	5364	0.0665917	-0.258054	27	68	0.05	0.0198529	TRUE	8.13417e-05	-0.267073	-0.249035
LatOrbFrontal	Left	-27.1132	1.24517e-156	-0.00187535	10703	10720	5360	0.0642698	-0.253515	28	68	0.05	0.0205882	TRUE	8.1808e-05	-0.26256	-0.24447
Fusiform	Left	-26.9137	1.95912e-154	-0.00146138	10697	10714	5357	0.0634205	-0.251834	29	68	0.05	0.0213235	TRUE	8.20025e-05	-0.26089	-0.242779
ParsTriangularis	Right	-26.2743	1.70099e-147	-0.00176015	10693	10710	5355	0.0606446	-0.246261	30	68	0.05	0.0220588	TRUE	8.25202e-05	-0.255345	-0.237177
InfTemporal	Left	-25.8643	4.13104e-143	-0.0016111	10655	10672	5336	0.059075	-0.243054	31	68	0.05	0.0227941	TRUE	8.30915e-05	-0.252169	-0.233938
ParsOrbitalis	Left	-25.8154	1.33856e-142	-0.00209983	10673	10690	5345	0.0587714	-0.242428	32	68	0.05	0.0235294	TRUE	8.30049e-05	-0.251539	-0.233317
Supramarginal	Right	-24.9572	1.31428e-133	-0.00160219	10513	10530	5265	0.0559331	-0.236502	33	68	0.05	0.0242647	TRUE	8.47772e-05	-0.245709	-0.227294
SupFrontal	Right	-24.9463	1.45726e-133	-0.0015572	10707	10724	5362	0.0549297	-0.234371	34	68	0.05	0.025	TRUE	8.34181e-05	-0.243504	-0.225238
ParsTriangularis	Left	-24.8204	2.91953e-132	-0.00161841	10667	10684	5342	0.0545996	-0.233666	35	68	0.05	0.0257353	TRUE	8.37894e-05	-0.242819	-0.224512
Pericalcarine	Left	-24.2623	1.17175e-126	-0.00167931	10785	10802	5401	0.0517563	-0.2275	36	68	0.05	0.0264706	TRUE	8.33719e-05	-0.236631	-0.218369
SupFrontal	Left	-24.2384	2.18323e-126	-0.00143014	10683	10700	5350	0.0521271	-0.228314	37	68	0.05	0.0272059	TRUE	8.41021e-05	-0.237484	-0.219143
Supramarginal	Left	-24.0426	2.21237e-124	-0.00155389	10497	10514	5257	0.0521936	-0.228459	38	68	0.05	0.0279412	TRUE	8.55804e-05	-0.23771	-0.219208
InfTemporal	Right	-23.991	6.54539e-124	-0.00147514	10631	10648	5324	0.0513597	-0.226627	39	68	0.05	0.0286765	TRUE	8.46504e-05	-0.235827	-0.217426
MedOrbFrontal	Left	-22.9468	8.60859e-114	-0.00188073	10701	10718	5359	0.0468985	-0.216561	40	68	0.05	0.0294118	TRUE	8.48895e-05	-0.225774	-0.207347
LatOrbFrontal	Right	-22.9407	9.6361e-114	-0.00179546	10739	10756	5378	0.0467165	-0.21614	41	68	0.05	0.0301471	TRUE	8.46214e-05	-0.225339	-0.206941
Pericalcarine	Right	-22.7142	1.32323e-111	-0.00163877	10769	10786	5393	0.0457191	-0.21382	42	68	0.05	0.0308824	TRUE	8.45624e-05	-0.223016	-0.204624
MidTemporal	Right	-22.1285	4.2895e-106	-0.00142165	10535	10552	5276	0.0444159	-0.210751	43	68	0.05	0.0316176	TRUE	8.66769e-05	-0.220061	-0.201441
FrontalPole	Left	-20.5695	3.15349e-92	-0.00267957	10647	10664	5332	0.0382204	-0.1955	44	68	0.05	0.0323529	TRUE	8.68808e-05	-0.204821	-0.18618
CaudAntCing	Right	-20.4191	6.22922e-91	-0.00142539	10619	10636	5318	0.03778	-0.194371	45	68	0.05	0.0330882	TRUE	8.71897e-05	-0.203708	-0.185033
MidTemporal	Left	-20.2432	1.99877e-89	-0.00131414	10567	10584	5292	0.0373322	-0.193215	46	68	0.05	0.0338235	TRUE	8.77003e-05	-0.20258	-0.18385
SuperTemporal	Right	-19.8724	2.48983e-86	-0.00123596	10731	10748	5374	0.035495	-0.188401	47	68	0.05	0.0345588	TRUE	8.669e-05	-0.197712	-0.17909
ParsOpercularis	Right	-19.4693	5.40958e-83	-0.00112567	10699	10716	5358	0.0342166	-0.184977	48	68	0.05	0.0352941	TRUE	8.71799e-05	-0.194314	-0.17564
SuperTemporal	Left	-19.3461	5.46622e-82	-0.0012289	10711	10728	5364	0.0337628	-0.183747	49	68	0.05	0.0360294	TRUE	8.71641e-05	-0.193083	-0.17441
RostAntCing	Right	-19.1692	1.47246e-80	-0.00199971	10733	10750	5375	0.0331031	-0.181943	50	68	0.05	0.0367647	TRUE	8.71042e-05	-0.191276	-0.17261
TransverseTemporal	Left	-18.8264	8.12386e-78	-0.00156464	10753	10770	5385	0.0319097	-0.178633	51	68	0.05	0.0375	TRUE	8.7157e-05	-0.187969	-0.169297
ParsOpercularis	Left	-18.5041	2.86653e-75	-0.0011164	10663	10680	5340	0.0311122	-0.176387	52	68	0.05	0.0382353	TRUE	8.80375e-05	-0.185769	-0.167004
FrontalPole	Right	-18.4482	7.7869e-75	-0.00238216	10679	10696	5348	0.0308855	-0.175743	53	68	0.05	0.0389706	TRUE	8.79467e-05	-0.185121	-0.166365
TransverseTemporal	Right	-18.1882	7.88618e-73	-0.00162621	10743	10760	5380	0.0298731	-0.172838	54	68	0.05	0.0397059	TRUE	8.76055e-05	-0.182198	-0.163479
Parahippocampal	Right	-16.8888	3.53137e-63	-0.00139518	10761	10778	5389	0.0258216	-0.160691	55	68	0.05	0.0404412	TRUE	8.8191e-05	-0.170082	-0.1513
Insula	Left	-16.6922	8.9487e-62	-0.00158877	10735	10752	5376	0.0252986	-0.159055	56	68	0.05	0.0411765	TRUE	8.84996e-05	-0.168463	-0.149648
Parahippocampal	Left	-16.5624	7.34844e-61	-0.00141844	10771	10788	5394	0.0248353	-0.157592	57	68	0.05	0.0419118	TRUE	8.82876e-05	-0.166988	-0.148196
CaudAntCing	Left	-16.3473	2.36063e-59	-0.00133936	10741	10758	5379	0.0242759	-0.155807	58	68	0.05	0.0426471	TRUE	8.86358e-05	-0.165222	-0.146393
RostAntCing	Left	-16.2059	2.2502e-58	-0.00174349	10747	10764	5382	0.0238545	-0.154449	59	68	0.05	0.0433824	TRUE	8.86629e-05	-0.163865	-0.145033
Insula	Right	-15.9488	1.29636e-56	-0.00158217	10729	10746	5373	0.023159	-0.152181	60	68	0.05	0.0441176	TRUE	8.89382e-05	-0.161612	-0.14275
CaudMidFrontal	Right	-13.8304	3.95128e-43	-0.000959192	10619	10636	5318	0.0176942	-0.133019	61	68	0.05	0.0448529	TRUE	9.08678e-05	-0.142552	-0.123487
CaudMidFrontal	Left	-12.334	1.02597e-34	-0.000815603	10635	10652	5326	0.0141027	-0.118755	62	68	0.05	0.0455882	TRUE	9.13957e-05	-0.128315	-0.109195
Precentral	Right	-6.74787	1.58073e-11	-0.00041503	10335	10352	5176	0.00438645	-0.0662303	63	68	0.05	0.0463235	TRUE	9.59116e-05	-0.0760237	-0.0564368
Precentral	Left	-6.02759	1.72026e-09	-0.000370817	10487	10504	5252	0.0034525	-0.058758	64	68	0.05	0.0470588	TRUE	9.46989e-05	-0.0684893	-0.0490267
TemporalPole	Left	-4.27553	1.92356e-05	-0.000753841	10599	10616	5308	0.00172173	-0.0414938	65	68	0.05	0.0477941	TRUE	9.40239e-05	-0.0511904	-0.0317972
Entorhinal	Right	1.26767	0.204942	0.000231528	10683	10700	5350	0.000150403	0.0122639	66	68	0.05	0.0485294	FALSE	9.35785e-05	0.00259029	0.0219375
TemporalPole	Right	-1.07543	0.282207	-0.000191019	10543	10560	5280	0.000109686	-0.0104731	67	68	0.05	0.0492647	FALSE	9.48289e-05	-0.0202111	-0.000735117
Entorhinal	Left	0.88732	0.374927	0.00014702	10661	10678	5339	7.38466e-05	0.0085934	68	68	0.05	0.05	FALSE	9.3786e-05	-0.00109091	0.0182777

## Sheet: e9 Thickness~PAE(ICV)
Region	Hemisphere	TValue	PValue	Estimate	DF	NumberObservations	NumberParticipants	PartialR2	PartialR	Rank	TotalTests	FDRValue	QCriterion	QSignificance	PartialRVar	PartialRVar_LowerCI	PartialRVar_UpperCI
Parahippocampal	Right	2.72939	0.00635545	0.010595	10761	10778	5389	0.000691797	0.026302	1	68	0.05	0.000735294	FALSE	9.27996e-05	0.0166688	0.0359353
Postcentral	Left	2.41351	0.0158164	0.00579762	10691	10708	5354	0.000544557	0.0233358	2	68	0.05	0.00147059	FALSE	9.34348e-05	0.0136696	0.0330019
Fusiform	Left	2.40994	0.0159718	0.00503024	10697	10714	5357	0.000542645	0.0232947	3	68	0.05	0.00220588	FALSE	9.33827e-05	0.0136313	0.0329582
Parahippocampal	Left	2.32766	0.0199484	0.0109162	10771	10788	5394	0.000502766	0.0224225	4	68	0.05	0.00294118	FALSE	9.27486e-05	0.0127918	0.0320531
Pericalcarine	Right	2.24392	0.024858	0.00642001	10769	10786	5393	0.000467342	0.0216181	5	68	0.05	0.00367647	FALSE	9.27724e-05	0.0119863	0.0312499
Fusiform	Right	1.99942	0.0455883	0.00421762	10709	10726	5363	0.000373161	0.0193174	6	68	0.05	0.00441176	FALSE	9.33097e-05	0.00965769	0.0289771
TransverseTemporal	Left	1.66613	0.0957173	0.00591893	10753	10770	5385	0.000258092	0.0160652	7	68	0.05	0.00514706	FALSE	9.29493e-05	0.00642422	0.0257063
Insula	Left	1.60228	0.109124	0.00425892	10735	10752	5376	0.000239095	0.0154627	8	68	0.05	0.00588235	FALSE	9.31087e-05	0.0058134	0.025112
MidTemporal	Right	1.39458	0.163172	0.00355573	10535	10552	5276	0.000184575	0.0135858	9	68	0.05	0.00661765	FALSE	9.48867e-05	0.00384485	0.0233268
LatOrbFrontal	Left	1.36222	0.173157	0.0030608	10703	10720	5360	0.000173346	0.0131661	10	68	0.05	0.00735294	FALSE	9.33994e-05	0.00350176	0.0228304
LatOrbFrontal	Right	1.34192	0.179649	0.00315659	10739	10756	5378	0.000167656	0.0129482	11	68	0.05	0.00808824	FALSE	9.30873e-05	0.00330002	0.0225964
Supramarginal	Left	1.30262	0.192734	0.00299522	10497	10514	5257	0.000161621	0.012713	12	68	0.05	0.00882353	FALSE	9.52345e-05	0.00295423	0.0224719
LatOccipital	Right	1.2716	0.203544	0.00281132	10757	10774	5387	0.000150294	0.0122595	13	68	0.05	0.00955882	FALSE	9.29348e-05	0.00261919	0.0218997
Insula	Right	1.26809	0.204795	0.00353295	10729	10746	5373	0.000149855	0.0122415	14	68	0.05	0.0102941	FALSE	9.31774e-05	0.0025887	0.0218944
Cuneus	Right	1.23517	0.216796	0.00312352	10753	10770	5385	0.00014186	0.0119105	15	68	0.05	0.0110294	FALSE	9.29709e-05	0.00226834	0.0215526
FrontalPole	Left	1.23154	0.218149	0.0057604	10647	10664	5332	0.000142431	0.0119345	16	68	0.05	0.0117647	FALSE	9.38964e-05	0.00224444	0.0216245
CaudMidFrontal	Left	-1.2021	0.229353	-0.00289608	10635	10652	5326	0.000135857	-0.0116558	17	68	0.05	0.0125	FALSE	9.40036e-05	-0.0213513	-0.00196023
IsthmusCing	Left	1.17251	0.241019	0.00314614	10697	10714	5357	0.000128503	0.0113359	18	68	0.05	0.0132353	FALSE	9.34601e-05	0.00166845	0.0210034
SuperTemporal	Left	1.14003	0.254301	0.00305773	10711	10728	5364	0.000121324	0.0110147	19	68	0.05	0.0139706	FALSE	9.33393e-05	0.00135348	0.0206759
TemporalPole	Right	-1.12674	0.259876	-0.0056504	10543	10560	5280	0.000120402	-0.0109728	20	68	0.05	0.0147059	FALSE	9.48268e-05	-0.0207107	-0.00123488
MidTemporal	Left	1.09935	0.271641	0.00295483	10567	10584	5292	0.000114359	0.0106939	21	68	0.05	0.0154412	FALSE	9.46126e-05	0.000966956	0.0204208
ParsOrbitalis	Left	1.09193	0.27489	0.00352046	10673	10690	5345	0.0001117	0.0105688	22	68	0.05	0.0161765	FALSE	9.36734e-05	0.000890311	0.0202473
Postcentral	Right	1.03042	0.302836	0.00249849	10559	10576	5288	0.000100546	0.0100272	23	68	0.05	0.0169118	FALSE	9.46869e-05	0.00029653	0.019758
LatOccipital	Left	1.02532	0.305234	0.00220952	10763	10780	5390	9.76666e-05	0.00988264	24	68	0.05	0.0176471	FALSE	9.28928e-05	0.000244551	0.0195207
ParsTriangularis	Right	1.01128	0.311904	0.00241435	10693	10710	5355	9.56321e-05	0.00977916	25	68	0.05	0.0183824	FALSE	9.35012e-05	0.00010956	0.0194488
BanksSTS	Right	0.993014	0.320725	0.00306722	10797	10814	5407	9.13205e-05	0.00955618	26	68	0.05	0.0191176	FALSE	9.26014e-05	-6.67851e-05	0.0191791
Precuneus	Right	0.98441	0.324936	0.0019416	10733	10750	5375	9.02801e-05	0.00950158	27	68	0.05	0.0198529	FALSE	9.31538e-05	-0.000150039	0.0191532
InfTemporal	Left	0.937958	0.348287	0.002296	10655	10672	5336	8.25616e-05	0.00908634	28	68	0.05	0.0205882	FALSE	9.38372e-05	-0.000600619	0.0187733
RostMidFrontal	Left	0.87413	0.382067	0.0017863	10665	10682	5341	7.16408e-05	0.00846409	29	68	0.05	0.0213235	FALSE	9.37512e-05	-0.00121843	0.0181466
Lingual	Left	0.861207	0.389143	0.00201119	10747	10764	5382	6.90078e-05	0.00830709	30	68	0.05	0.0220588	FALSE	9.30364e-05	-0.00133844	0.0179526
TransverseTemporal	Right	0.822583	0.410763	0.00294708	10743	10760	5380	6.29806e-05	0.00793603	31	68	0.05	0.0227941	FALSE	9.30721e-05	-0.00171136	0.0175834
SuperParietal	Right	-0.774799	0.438476	-0.0016022	10667	10684	5342	5.62744e-05	-0.00750163	32	68	0.05	0.0235294	FALSE	9.37365e-05	-0.0171834	0.00218013
Cuneus	Left	0.739324	0.459726	0.00193609	10773	10790	5395	5.07354e-05	0.00712288	33	68	0.05	0.0242647	FALSE	9.28152e-05	-0.00251119	0.0167569
IsthmusCing	Right	0.717443	0.473116	0.0019605	10707	10724	5362	4.80714e-05	0.00693335	34	68	0.05	0.025	FALSE	9.33879e-05	-0.00273039	0.0165971
BanksSTS	Left	0.711555	0.476756	0.00210127	10737	10754	5377	4.71535e-05	0.00686684	35	68	0.05	0.0257353	FALSE	9.31271e-05	-0.0027834	0.0165171
PostCing	Left	-0.67778	0.497926	-0.00158756	10689	10706	5353	4.29756e-05	-0.00655557	36	68	0.05	0.0264706	FALSE	9.35461e-05	-0.0162275	0.00311635
Pericalcarine	Left	0.624378	0.532393	0.00176273	10785	10802	5401	3.61459e-05	0.00601214	37	68	0.05	0.0272059	FALSE	9.27147e-05	-0.0036167	0.015641
RostMidFrontal	Right	0.615375	0.53832	0.00125739	10673	10690	5345	3.54795e-05	0.00595647	38	68	0.05	0.0279412	FALSE	9.36877e-05	-0.00372277	0.0156357
ParsOpercularis	Left	0.582517	0.560231	0.00134204	10663	10680	5340	3.18217e-05	0.00564107	39	68	0.05	0.0286765	FALSE	9.37763e-05	-0.00404274	0.0153249
SuperTemporal	Right	0.539883	0.589289	0.00139057	10731	10748	5374	2.71611e-05	0.00521163	40	68	0.05	0.0294118	FALSE	9.31829e-05	-0.00444149	0.0148648
ParsOpercularis	Right	-0.521685	0.6019	-0.00125634	10699	10716	5358	2.54368e-05	-0.0050435	41	68	0.05	0.0301471	FALSE	9.34619e-05	-0.0147111	0.00462408
SupFrontal	Left	-0.508441	0.611154	-0.0011461	10683	10700	5350	2.41979e-05	-0.00491914	42	68	0.05	0.0308824	FALSE	9.36021e-05	-0.014594	0.00475568
MedOrbFrontal	Right	0.474838	0.634912	0.00110257	10717	10734	5367	2.10382e-05	0.00458674	43	68	0.05	0.0316176	FALSE	9.33058e-05	-0.00507275	0.0142462
CaudAntCing	Right	-0.451645	0.651534	-0.00148067	10619	10636	5318	1.92089e-05	-0.0043828	44	68	0.05	0.0323529	FALSE	9.41672e-05	-0.0140868	0.00532118
InfParietal	Left	0.442974	0.657794	0.000922488	10641	10658	5329	1.84402e-05	0.0042942	45	68	0.05	0.0330882	FALSE	9.39727e-05	-0.00539975	0.0139882
InfTemporal	Right	0.42008	0.674435	0.00101487	10631	10648	5324	1.6599e-05	0.00407419	46	68	0.05	0.0338235	FALSE	9.40614e-05	-0.00562433	0.0137727
Supramarginal	Right	0.406444	0.684425	0.000930887	10513	10530	5265	1.57133e-05	0.003964	47	68	0.05	0.0345588	FALSE	9.51173e-05	-0.00578881	0.0137168
CaudMidFrontal	Right	-0.395692	0.69234	-0.000959592	10619	10636	5318	1.47443e-05	-0.00383983	48	68	0.05	0.0352941	FALSE	9.4168e-05	-0.0135439	0.00586419
ParsOrbitalis	Right	-0.345431	0.729777	-0.00109286	10723	10740	5370	1.11276e-05	-0.0033358	49	68	0.05	0.0360294	FALSE	9.32554e-05	-0.0129927	0.00632108
Paracentral	Right	-0.322639	0.746975	-0.000804585	10711	10728	5364	9.71853e-06	-0.00311746	50	68	0.05	0.0367647	FALSE	9.33601e-05	-0.0127798	0.00654485
InfParietal	Right	0.300764	0.7636	0.000615751	10617	10634	5317	8.52014e-06	0.00291893	51	68	0.05	0.0375	FALSE	9.4187e-05	-0.00678607	0.0126239
CaudAntCing	Left	0.282176	0.777814	0.00102851	10741	10758	5379	7.41299e-06	0.00272268	52	68	0.05	0.0382353	FALSE	9.30998e-05	-0.00692614	0.0123715
FrontalPole	Right	-0.278024	0.780999	-0.00126326	10679	10696	5348	7.2382e-06	-0.00269039	53	68	0.05	0.0389706	FALSE	9.36404e-05	-0.0123672	0.00698641
TemporalPole	Left	-0.274686	0.783563	-0.00137762	10599	10616	5308	7.11879e-06	-0.00266811	54	68	0.05	0.0397059	FALSE	9.43472e-05	-0.0123814	0.00704514
Entorhinal	Right	0.268919	0.787997	0.00151064	10683	10700	5350	6.76934e-06	0.0026018	55	68	0.05	0.0404412	FALSE	9.36054e-05	-0.00707319	0.0122768
SuperParietal	Left	-0.220922	0.825157	-0.000456885	10693	10710	5355	4.56433e-06	-0.00213643	56	68	0.05	0.0411765	FALSE	9.35183e-05	-0.0118069	0.00753405
ParsTriangularis	Left	0.21861	0.826958	0.000538307	10667	10684	5342	4.48018e-06	0.00211664	57	68	0.05	0.0419118	FALSE	9.37462e-05	-0.00756562	0.0117989
Precentral	Right	0.204323	0.838105	0.000447836	10335	10352	5176	4.03943e-06	0.00200983	58	68	0.05	0.0426471	FALSE	9.67578e-05	-0.00782672	0.0118464
Paracentral	Left	-0.203921	0.838419	-0.000527837	10705	10722	5361	3.88452e-06	-0.00197092	59	68	0.05	0.0433824	FALSE	9.34136e-05	-0.011636	0.00769415
Lingual	Right	0.197639	0.843331	0.000454626	10753	10770	5385	3.63259e-06	0.00190594	60	68	0.05	0.0441176	FALSE	9.29966e-05	-0.00773754	0.0115494
SupFrontal	Right	0.180929	0.856427	0.000403807	10707	10724	5362	3.05735e-06	0.00174853	61	68	0.05	0.0448529	FALSE	9.33963e-05	-0.00791565	0.0114127
Entorhinal	Left	0.161766	0.871494	0.000827461	10661	10678	5339	2.45456e-06	0.0015667	62	68	0.05	0.0455882	FALSE	9.37994e-05	-0.0081183	0.0112517
Precentral	Left	0.141068	0.887819	0.000307405	10487	10504	5252	1.89759e-06	0.00137753	63	68	0.05	0.0463235	FALSE	9.53558e-05	-0.0083875	0.0111426
MedOrbFrontal	Left	-0.131693	0.89523	-0.000319224	10701	10718	5359	1.62068e-06	-0.00127306	64	68	0.05	0.0470588	FALSE	9.34489e-05	-0.01094	0.00839384
RostAntCing	Left	-0.0765417	0.93899	-0.000253083	10747	10764	5382	5.45141e-07	-0.000738337	65	68	0.05	0.0477941	FALSE	9.30491e-05	-0.0103845	0.00890786
RostAntCing	Right	-0.0699945	0.944199	-0.000246903	10733	10750	5375	4.56464e-07	-0.000675621	66	68	0.05	0.0485294	FALSE	9.31705e-05	-0.0103281	0.00897687
PostCing	Right	-0.0224962	0.982053	-4.86414e-05	10669	10686	5343	4.74344e-08	-0.000217794	67	68	0.05	0.0492647	FALSE	9.37295e-05	-0.00989919	0.0094636
Precuneus	Left	-0.0177481	0.98584	-3.46992e-05	10693	10710	5355	2.94581e-08	-0.000171634	68	68	0.05	0.05	FALSE	9.35191e-05	-0.00984216	0.00949889

[truncated: 51 more sheets: e10 Thickness~PTE(ICV), e11 Thickness~PAExAge(ICV), e12 Thickness~PTExAge(ICV), e13 Thickness~PAExPTE(ICV), e14 Thickness~PAExPTExAge(ICV), e15 Thickness~Age(WBV), e16 Thickness~PAE(WBV), e17 Thickness~PTE(WBV), e18 Thickness~PAExAge(WBV), e19 Thickness~PTExAge(WBV), e20 Thickness~PAExPTE(WBV), e21 Thickness~PAExPTExAge(WBV), e22 Area~Age(SM), e23 Area~PAE(SM), e24 Area~PTE(SM), e25 Area~PAExAge(SM), e26 Area~PTExAge(SM), e27 Area~PAExPTE(SM), e28 Area~PAExPTExAge(SM), e29 Area~Age(ICV) …]
